# Supplementary material for: StayRose: A photostable StayGold derivative redshifted by genetic code expansion
Source: J Biol Chem. 2025 Oct 16;301(12):110832. doi: 10.1016/j.jbc.2025.110832 (PMC12661434; doi:10.1016/j.jbc.2025.110832)
Supplement: Supplementary File 1 [file mmc1.xlsx]

## Sheet: His-StayRose Prep #3
Protein Name	His-StayRose
Accession Number	Not Applicable
Molecular Weight (Da)	26756
Number of Assigned Spectra	1292
Number of Unique Assigned Spectra	129
Database Search Score	18566
Percent Sequence Coverage	99
Peptide Sequence	1 MGSSHHHHHH HHHHGSMAST PFKFQLKGTI NGKSFTVEGE GEGNSHEGSH
	51 KGKYVCTSGK LPMSWAALGT SFGYGMKYYT KYPSGLKNWF HEVMPEGFTY
	101 DRHIQYKGDG SIHAKHQHFM KNGTYHNIVE FTGQDFKENS PVLTGDMNVS
	151 LPNEVQHIPR DDGVECPVTL LYPLLSDKSK CVEAHQNTIC KPLHNQPAPD
	201 VPYHWIRKQY TQSKDDTEER DHICQSETLE AHL
Start	End	Observed	Mr(expt)	Mr(calc)	ppm	M	Score	Expect	Peptide
2	23	506.224	2526.08	2526.11	-11.8	0	26	0.0025	M.GSSHHHHHHHHHHGSMASTPFK.F
2	23	506.225	2526.09	2526.11	-9.35	0	16	0.025	M.GSSHHHHHHHHHHGSMASTPFK.F
2	23	506.225	2526.09	2526.11	-8.44	0	16	0.025	M.GSSHHHHHHHHHHGSMASTPFK.F
2	23	506.226	2526.09	2526.11	-8.23	0	19	0.013	M.GSSHHHHHHHHHHGSMASTPFK.F
2	23	506.226	2526.09	2526.11	-8.15	0	16	0.027	M.GSSHHHHHHHHHHGSMASTPFK.F
2	23	506.226	2526.09	2526.11	-7.69	0	15	0.033	M.GSSHHHHHHHHHHGSMASTPFK.F
2	23	506.226	2526.09	2526.11	-7.46	0	22	0.0068	M.GSSHHHHHHHHHHGSMASTPFK.F
2	23	506.226	2526.09	2526.11	-7.43	0	14	0.041	M.GSSHHHHHHHHHHGSMASTPFK.F
2	23	506.226	2526.1	2526.11	-6.46	0	15	0.029	M.GSSHHHHHHHHHHGSMASTPFK.F
2	23	506.226	2526.1	2526.11	-6.41	0	16	0.024	M.GSSHHHHHHHHHHGSMASTPFK.F
2	23	506.227	2526.1	2526.11	-6.24	0	22	0.0064	M.GSSHHHHHHHHHHGSMASTPFK.F
2	23	506.227	2526.1	2526.11	-6.21	0	14	0.042	M.GSSHHHHHHHHHHGSMASTPFK.F
2	23	506.227	2526.1	2526.11	-6.19	0	15	0.031	M.GSSHHHHHHHHHHGSMASTPFK.F
2	23	506.227	2526.1	2526.11	-6.12	0	17	0.021	M.GSSHHHHHHHHHHGSMASTPFK.F
2	23	506.227	2526.1	2526.11	-5.95	0	17	0.019	M.GSSHHHHHHHHHHGSMASTPFK.F
2	23	506.227	2526.1	2526.11	-5.94	0	20	0.0095	M.GSSHHHHHHHHHHGSMASTPFK.F
2	23	506.227	2526.1	2526.11	-5.77	0	30	0.001	M.GSSHHHHHHHHHHGSMASTPFK.F
2	23	506.227	2526.1	2526.11	-5.7	0	15	0.032	M.GSSHHHHHHHHHHGSMASTPFK.F
2	23	506.227	2526.1	2526.11	-5.4	0	15	0.029	M.GSSHHHHHHHHHHGSMASTPFK.F
2	23	632.532	2526.1	2526.11	-4.63	0	15	0.032	M.GSSHHHHHHHHHHGSMASTPFK.F
2	23	506.227	2526.1	2526.11	-4.61	0	15	0.029	M.GSSHHHHHHHHHHGSMASTPFK.F
2	23	506.227	2526.1	2526.11	-4.53	0	15	0.029	M.GSSHHHHHHHHHHGSMASTPFK.F
2	23	506.228	2526.1	2526.11	-4.28	0	14	0.043	M.GSSHHHHHHHHHHGSMASTPFK.F
2	23	506.228	2526.1	2526.11	-3.67	0	14	0.037	M.GSSHHHHHHHHHHGSMASTPFK.F
2	23	843.042	2526.1	2526.11	-3.67	0	17	0.021	M.GSSHHHHHHHHHHGSMASTPFK.F
2	23	506.228	2526.1	2526.11	-3.04	0	18	0.014	M.GSSHHHHHHHHHHGSMASTPFK.F
2	23	632.534	2526.1	2526.11	-2.96	0	15	0.034	M.GSSHHHHHHHHHHGSMASTPFK.F
2	23	506.228	2526.11	2526.11	-2.7	0	18	0.014	M.GSSHHHHHHHHHHGSMASTPFK.F
2	23	506.228	2526.11	2526.11	-2.7	0	17	0.022	M.GSSHHHHHHHHHHGSMASTPFK.F
2	23	843.042	2526.11	2526.11	-2.7	0	29	0.0013	M.GSSHHHHHHHHHHGSMASTPFK.F
2	23	843.042	2526.11	2526.11	-2.67	0	21	0.0078	M.GSSHHHHHHHHHHGSMASTPFK.F
2	23	506.228	2526.11	2526.11	-2.57	0	13	0.045	M.GSSHHHHHHHHHHGSMASTPFK.F
2	23	506.228	2526.11	2526.11	-2.54	0	16	0.023	M.GSSHHHHHHHHHHGSMASTPFK.F
2	23	506.228	2526.11	2526.11	-2.49	0	15	0.031	M.GSSHHHHHHHHHHGSMASTPFK.F
2	23	843.043	2526.11	2526.11	-2.38	0	23	0.0048	M.GSSHHHHHHHHHHGSMASTPFK.F
2	23	632.534	2526.11	2526.11	-2.27	0	15	0.034	M.GSSHHHHHHHHHHGSMASTPFK.F
2	23	632.534	2526.11	2526.11	-2.25	0	25	0.0035	M.GSSHHHHHHHHHHGSMASTPFK.F
2	23	843.043	2526.11	2526.11	-2.15	0	16	0.024	M.GSSHHHHHHHHHHGSMASTPFK.F
2	23	843.043	2526.11	2526.11	-1.95	0	16	0.025	M.GSSHHHHHHHHHHGSMASTPFK.F
2	23	506.229	2526.11	2526.11	-1.82	0	20	0.009	M.GSSHHHHHHHHHHGSMASTPFK.F
2	23	506.229	2526.11	2526.11	-1.79	0	17	0.019	M.GSSHHHHHHHHHHGSMASTPFK.F
2	23	506.229	2526.11	2526.11	-1.55	0	16	0.024	M.GSSHHHHHHHHHHGSMASTPFK.F
2	23	506.229	2526.11	2526.11	-1.4	0	19	0.012	M.GSSHHHHHHHHHHGSMASTPFK.F
2	23	506.229	2526.11	2526.11	-1.19	0	20	0.0096	M.GSSHHHHHHHHHHGSMASTPFK.F
2	23	506.229	2526.11	2526.11	-0.92	0	16	0.023	M.GSSHHHHHHHHHHGSMASTPFK.F
2	23	506.229	2526.11	2526.11	-0.87	0	27	0.0019	M.GSSHHHHHHHHHHGSMASTPFK.F
2	23	632.535	2526.11	2526.11	-0.83	0	17	0.019	M.GSSHHHHHHHHHHGSMASTPFK.F
2	23	632.535	2526.11	2526.11	-0.6	0	22	0.0057	M.GSSHHHHHHHHHHGSMASTPFK.F
2	23	632.535	2526.11	2526.11	-0.36	0	15	0.033	M.GSSHHHHHHHHHHGSMASTPFK.F
2	23	506.23	2526.11	2526.11	-0.3	0	13	0.045	M.GSSHHHHHHHHHHGSMASTPFK.F
2	23	632.535	2526.11	2526.11	-0.22	0	24	0.0038	M.GSSHHHHHHHHHHGSMASTPFK.F
2	23	632.535	2526.11	2526.11	-0.041	0	18	0.017	M.GSSHHHHHHHHHHGSMASTPFK.F
2	23	632.535	2526.11	2526.11	0.11	0	26	0.0025	M.GSSHHHHHHHHHHGSMASTPFK.F
2	23	632.535	2526.11	2526.11	0.21	0	20	0.011	M.GSSHHHHHHHHHHGSMASTPFK.F
2	23	632.535	2526.11	2526.11	0.25	0	16	0.024	M.GSSHHHHHHHHHHGSMASTPFK.F
2	23	506.23	2526.11	2526.11	0.51	0	16	0.022	M.GSSHHHHHHHHHHGSMASTPFK.F
2	23	506.23	2526.11	2526.11	0.51	0	22	0.0068	M.GSSHHHHHHHHHHGSMASTPFK.F
2	23	506.23	2526.11	2526.11	0.54	0	14	0.04	M.GSSHHHHHHHHHHGSMASTPFK.F
2	23	506.23	2526.11	2526.11	0.79	0	17	0.022	M.GSSHHHHHHHHHHGSMASTPFK.F
2	23	506.23	2526.11	2526.11	0.93	0	14	0.038	M.GSSHHHHHHHHHHGSMASTPFK.F
2	23	632.536	2526.11	2526.11	0.98	0	15	0.034	M.GSSHHHHHHHHHHGSMASTPFK.F
2	23	506.23	2526.11	2526.11	1	0	16	0.025	M.GSSHHHHHHHHHHGSMASTPFK.F
2	23	632.536	2526.11	2526.11	1.1	0	15	0.029	M.GSSHHHHHHHHHHGSMASTPFK.F
2	23	632.536	2526.12	2526.11	1.51	0	15	0.035	M.GSSHHHHHHHHHHGSMASTPFK.F
2	23	632.536	2526.12	2526.11	1.59	0	14	0.044	M.GSSHHHHHHHHHHGSMASTPFK.F
2	23	506.231	2526.12	2526.11	1.89	0	16	0.023	M.GSSHHHHHHHHHHGSMASTPFK.F
2	23	506.231	2526.12	2526.11	2.26	0	18	0.017	M.GSSHHHHHHHHHHGSMASTPFK.F
2	23	632.537	2526.12	2526.11	2.33	0	18	0.017	M.GSSHHHHHHHHHHGSMASTPFK.F
2	23	506.231	2526.12	2526.11	2.37	0	22	0.0068	M.GSSHHHHHHHHHHGSMASTPFK.F
2	23	632.537	2526.12	2526.11	2.38	0	14	0.043	M.GSSHHHHHHHHHHGSMASTPFK.F
2	23	632.537	2526.12	2526.11	2.48	0	13	0.048	M.GSSHHHHHHHHHHGSMASTPFK.F
2	23	506.231	2526.12	2526.11	2.62	0	16	0.023	M.GSSHHHHHHHHHHGSMASTPFK.F
2	23	506.232	2526.12	2526.11	4.03	0	16	0.027	M.GSSHHHHHHHHHHGSMASTPFK.F
2	23	506.232	2526.12	2526.11	4.79	0	17	0.021	M.GSSHHHHHHHHHHGSMASTPFK.F
2	23	632.538	2526.12	2526.11	4.97	0	15	0.034	M.GSSHHHHHHHHHHGSMASTPFK.F
2	23	632.539	2526.13	2526.11	5.16	0	18	0.017	M.GSSHHHHHHHHHHGSMASTPFK.F
2	23	506.233	2526.13	2526.11	6.52	0	13	0.046	M.GSSHHHHHHHHHHGSMASTPFK.F
2	23	848.371	2542.09	2542.11	-6.37	0	13	0.046	M.GSSHHHHHHHHHHGSMASTPFK.F + Oxidation (M)
2	23	509.426	2542.09	2542.11	-4.77	0	20	0.011	M.GSSHHHHHHHHHHGSMASTPFK.F + Oxidation (M)
2	23	848.373	2542.1	2542.11	-3.84	0	27	0.0022	M.GSSHHHHHHHHHHGSMASTPFK.F + Oxidation (M)
2	23	509.427	2542.1	2542.11	-3.27	0	15	0.03	M.GSSHHHHHHHHHHGSMASTPFK.F + Oxidation (M)
2	23	509.427	2542.1	2542.11	-2.99	0	23	0.0049	M.GSSHHHHHHHHHHGSMASTPFK.F + Oxidation (M)
2	23	509.427	2542.1	2542.11	-2.7	0	16	0.027	M.GSSHHHHHHHHHHGSMASTPFK.F + Oxidation (M)
2	23	636.533	2542.1	2542.11	-2.04	0	16	0.027	M.GSSHHHHHHHHHHGSMASTPFK.F + Oxidation (M)
2	23	636.533	2542.1	2542.11	-1.16	0	14	0.04	M.GSSHHHHHHHHHHGSMASTPFK.F + Oxidation (M)
2	23	636.533	2542.1	2542.11	-1.05	0	14	0.038	M.GSSHHHHHHHHHHGSMASTPFK.F + Oxidation (M)
2	23	509.428	2542.11	2542.11	-0.51	0	23	0.0048	M.GSSHHHHHHHHHHGSMASTPFK.F + Oxidation (M)
2	23	636.534	2542.11	2542.11	-0.47	0	15	0.028	M.GSSHHHHHHHHHHGSMASTPFK.F + Oxidation (M)
2	23	636.534	2542.11	2542.11	-0.27	0	16	0.023	M.GSSHHHHHHHHHHGSMASTPFK.F + Oxidation (M)
2	23	509.429	2542.11	2542.11	0.039	0	21	0.0082	M.GSSHHHHHHHHHHGSMASTPFK.F + Oxidation (M)
2	23	509.429	2542.11	2542.11	0.061	0	20	0.0091	M.GSSHHHHHHHHHHGSMASTPFK.F + Oxidation (M)
2	23	509.429	2542.11	2542.11	0.56	0	31	0.00086	M.GSSHHHHHHHHHHGSMASTPFK.F + Oxidation (M)
2	23	509.429	2542.11	2542.11	0.67	0	19	0.014	M.GSSHHHHHHHHHHGSMASTPFK.F + Oxidation (M)
2	23	636.534	2542.11	2542.11	0.68	0	14	0.042	M.GSSHHHHHHHHHHGSMASTPFK.F + Oxidation (M)
2	23	509.429	2542.11	2542.11	0.98	0	19	0.013	M.GSSHHHHHHHHHHGSMASTPFK.F + Oxidation (M)
2	23	509.429	2542.11	2542.11	1.26	0	17	0.018	M.GSSHHHHHHHHHHGSMASTPFK.F + Oxidation (M)
2	23	509.429	2542.11	2542.11	1.46	0	27	0.0018	M.GSSHHHHHHHHHHGSMASTPFK.F + Oxidation (M)
2	23	636.535	2542.11	2542.11	1.68	0	15	0.031	M.GSSHHHHHHHHHHGSMASTPFK.F + Oxidation (M)
2	23	509.43	2542.11	2542.11	1.75	0	18	0.017	M.GSSHHHHHHHHHHGSMASTPFK.F + Oxidation (M)
2	23	509.43	2542.11	2542.11	1.78	0	15	0.033	M.GSSHHHHHHHHHHGSMASTPFK.F + Oxidation (M)
2	23	509.43	2542.11	2542.11	1.8	0	18	0.018	M.GSSHHHHHHHHHHGSMASTPFK.F + Oxidation (M)
2	23	509.43	2542.11	2542.11	1.81	0	22	0.0059	M.GSSHHHHHHHHHHGSMASTPFK.F + Oxidation (M)
2	23	509.43	2542.11	2542.11	2.32	0	27	0.0019	M.GSSHHHHHHHHHHGSMASTPFK.F + Oxidation (M)
2	23	509.43	2542.11	2542.11	2.58	0	18	0.014	M.GSSHHHHHHHHHHGSMASTPFK.F + Oxidation (M)
2	23	509.43	2542.12	2542.11	3.35	0	13	0.049	M.GSSHHHHHHHHHHGSMASTPFK.F + Oxidation (M)
2	23	509.431	2542.12	2542.11	3.83	0	23	0.0056	M.GSSHHHHHHHHHHGSMASTPFK.F + Oxidation (M)
2	23	509.431	2542.12	2542.11	4.33	0	15	0.032	M.GSSHHHHHHHHHHGSMASTPFK.F + Oxidation (M)
2	27	609.488	3042.41	3042.42	-4.27	1	13	0.047	M.GSSHHHHHHHHHHGSMASTPFKFQLK.G
2	27	609.489	3042.41	3042.42	-3.97	1	14	0.041	M.GSSHHHHHHHHHHGSMASTPFKFQLK.G
2	27	609.489	3042.41	3042.42	-2.78	1	19	0.013	M.GSSHHHHHHHHHHGSMASTPFKFQLK.G
2	27	609.49	3042.41	3042.42	-2.31	1	23	0.0056	M.GSSHHHHHHHHHHGSMASTPFKFQLK.G
2	27	609.49	3042.41	3042.42	-1.64	1	18	0.017	M.GSSHHHHHHHHHHGSMASTPFKFQLK.G
2	27	609.49	3042.41	3042.42	-1.42	1	15	0.035	M.GSSHHHHHHHHHHGSMASTPFKFQLK.G
2	27	609.49	3042.41	3042.42	-1.4	1	13	0.045	M.GSSHHHHHHHHHHGSMASTPFKFQLK.G
2	27	609.49	3042.41	3042.42	-1.18	1	15	0.029	M.GSSHHHHHHHHHHGSMASTPFKFQLK.G
2	27	609.49	3042.42	3042.42	-0.91	1	16	0.026	M.GSSHHHHHHHHHHGSMASTPFKFQLK.G
2	27	609.491	3042.42	3042.42	0.55	1	14	0.036	M.GSSHHHHHHHHHHGSMASTPFKFQLK.G
2	27	609.491	3042.42	3042.42	0.56	1	13	0.045	M.GSSHHHHHHHHHHGSMASTPFKFQLK.G
2	27	609.491	3042.42	3042.42	0.68	1	17	0.018	M.GSSHHHHHHHHHHGSMASTPFKFQLK.G
2	27	609.492	3042.42	3042.42	1.86	1	15	0.033	M.GSSHHHHHHHHHHGSMASTPFKFQLK.G
2	27	609.492	3042.42	3042.42	1.91	1	14	0.043	M.GSSHHHHHHHHHHGSMASTPFKFQLK.G
2	27	609.492	3042.42	3042.42	2.22	1	19	0.013	M.GSSHHHHHHHHHHGSMASTPFKFQLK.G
2	27	609.492	3042.43	3042.42	2.37	1	15	0.034	M.GSSHHHHHHHHHHGSMASTPFKFQLK.G
2	27	609.493	3042.43	3042.42	2.77	1	19	0.013	M.GSSHHHHHHHHHHGSMASTPFKFQLK.G
2	27	609.493	3042.43	3042.42	3.05	1	16	0.023	M.GSSHHHHHHHHHHGSMASTPFKFQLK.G
2	27	609.493	3042.43	3042.42	3.64	1	14	0.036	M.GSSHHHHHHHHHHGSMASTPFKFQLK.G
2	27	609.494	3042.43	3042.42	5.34	1	18	0.014	M.GSSHHHHHHHHHHGSMASTPFKFQLK.G
2	27	609.495	3042.44	3042.42	6.57	1	21	0.008	M.GSSHHHHHHHHHHGSMASTPFKFQLK.G
2	27	609.495	3042.44	3042.42	6.83	1	26	0.0022	M.GSSHHHHHHHHHHGSMASTPFKFQLK.G
2	27	612.689	3058.41	3058.41	-0.83	1	15	0.033	M.GSSHHHHHHHHHHGSMASTPFKFQLK.G + Oxidation (M)
2	27	612.689	3058.41	3058.41	-0.71	1	23	0.0051	M.GSSHHHHHHHHHHGSMASTPFKFQLK.G + Oxidation (M)
2	27	612.691	3058.42	3058.41	1.08	1	19	0.013	M.GSSHHHHHHHHHHGSMASTPFKFQLK.G + Oxidation (M)
2	33	723.553	3612.73	3612.73	-0.65	2	19	0.013	M.GSSHHHHHHHHHHGSMASTPFKFQLKGTINGK.S
2	33	723.557	3612.75	3612.73	4.41	2	21	0.0087	M.GSSHHHHHHHHHHGSMASTPFKFQLKGTINGK.S
24	33	369.215	1104.62	1104.63	-5.12	1	24	0.004	K.FQLKGTINGK.S
24	33	553.32	1104.63	1104.63	-2.86	1	35	0.00029	K.FQLKGTINGK.S
24	33	553.32	1104.63	1104.63	-2.83	1	26	0.0027	K.FQLKGTINGK.S
24	33	369.216	1104.63	1104.63	-2.29	1	37	0.00019	K.FQLKGTINGK.S
24	33	369.216	1104.63	1104.63	-1.53	1	28	0.0015	K.FQLKGTINGK.S
24	33	553.322	1104.63	1104.63	-0.54	1	45	3e-05	K.FQLKGTINGK.S
24	33	553.322	1104.63	1104.63	-0.44	1	35	0.00033	K.FQLKGTINGK.S
24	33	369.217	1104.63	1104.63	-0.2	1	36	0.00028	K.FQLKGTINGK.S
24	33	369.217	1104.63	1104.63	0.61	1	32	0.00066	K.FQLKGTINGK.S
24	33	553.322	1104.63	1104.63	0.75	1	37	0.0002	K.FQLKGTINGK.S
24	33	369.217	1104.63	1104.63	0.8	1	36	0.00025	K.FQLKGTINGK.S
24	51	595.692	2973.42	2973.42	0.99	2	27	0.0019	K.FQLKGTINGKSFTVEGEGEGNSHEGSHK.G
24	51	744.365	2973.43	2973.42	3.53	2	23	0.0046	K.FQLKGTINGKSFTVEGEGEGNSHEGSHK.G
28	51	820.043	2457.11	2457.12	-3.95	1	44	4.3e-05	K.GTINGKSFTVEGEGEGNSHEGSHK.G
28	51	615.286	2457.12	2457.12	-0.13	1	38	0.00018	K.GTINGKSFTVEGEGEGNSHEGSHK.G
28	51	615.286	2457.12	2457.12	0.36	1	55	2.9e-06	K.GTINGKSFTVEGEGEGNSHEGSHK.G
28	51	615.287	2457.12	2457.12	1.47	1	32	0.00064	K.GTINGKSFTVEGEGEGNSHEGSHK.G
28	51	615.287	2457.12	2457.12	1.9	1	39	0.00012	K.GTINGKSFTVEGEGEGNSHEGSHK.G
28	53	661.566	2642.24	2642.23	1.3	2	28	0.0016	K.GTINGKSFTVEGEGEGNSHEGSHKGK.Y
28	53	661.566	2642.24	2642.23	1.56	2	39	0.00014	K.GTINGKSFTVEGEGEGNSHEGSHKGK.Y
28	53	661.567	2642.24	2642.23	1.86	2	25	0.0029	K.GTINGKSFTVEGEGEGNSHEGSHKGK.Y
28	53	529.455	2642.24	2642.23	2.92	2	25	0.0033	K.GTINGKSFTVEGEGEGNSHEGSHKGK.Y
34	51	944.399	1886.78	1886.8	-10.6	0	18	0.015	K.SFTVEGEGEGNSHEGSHK.G
34	51	472.704	1886.79	1886.8	-9.24	0	33	0.00054	K.SFTVEGEGEGNSHEGSHK.G
34	51	629.937	1886.79	1886.8	-8.21	0	16	0.025	K.SFTVEGEGEGNSHEGSHK.G
34	51	944.402	1886.79	1886.8	-7.77	0	15	0.034	K.SFTVEGEGEGNSHEGSHK.G
34	51	629.937	1886.79	1886.8	-7.27	0	17	0.018	K.SFTVEGEGEGNSHEGSHK.G
34	51	629.937	1886.79	1886.8	-7.25	0	25	0.0028	K.SFTVEGEGEGNSHEGSHK.G
34	51	629.937	1886.79	1886.8	-7	0	20	0.0092	K.SFTVEGEGEGNSHEGSHK.G
34	51	472.705	1886.79	1886.8	-6.77	0	33	0.00047	K.SFTVEGEGEGNSHEGSHK.G
34	51	629.938	1886.79	1886.8	-6.64	0	17	0.019	K.SFTVEGEGEGNSHEGSHK.G
34	51	629.938	1886.79	1886.8	-6.13	0	29	0.0013	K.SFTVEGEGEGNSHEGSHK.G
34	51	629.939	1886.79	1886.8	-4.91	0	21	0.0087	K.SFTVEGEGEGNSHEGSHK.G
34	51	944.404	1886.79	1886.8	-4.81	0	22	0.0065	K.SFTVEGEGEGNSHEGSHK.G
34	51	944.404	1886.79	1886.8	-4.54	0	15	0.033	K.SFTVEGEGEGNSHEGSHK.G
34	51	944.405	1886.8	1886.8	-3.65	0	27	0.002	K.SFTVEGEGEGNSHEGSHK.G
34	51	629.939	1886.8	1886.8	-3.37	0	26	0.0025	K.SFTVEGEGEGNSHEGSHK.G
34	51	472.707	1886.8	1886.8	-3.29	0	48	1.6e-05	K.SFTVEGEGEGNSHEGSHK.G
34	51	629.94	1886.8	1886.8	-3.13	0	16	0.025	K.SFTVEGEGEGNSHEGSHK.G
34	51	629.94	1886.8	1886.8	-2.83	0	18	0.018	K.SFTVEGEGEGNSHEGSHK.G
34	51	629.94	1886.8	1886.8	-2.79	0	16	0.027	K.SFTVEGEGEGNSHEGSHK.G
34	51	629.94	1886.8	1886.8	-2.78	0	19	0.013	K.SFTVEGEGEGNSHEGSHK.G
34	51	944.406	1886.8	1886.8	-2.69	0	17	0.02	K.SFTVEGEGEGNSHEGSHK.G
34	51	472.707	1886.8	1886.8	-2.37	0	39	0.00014	K.SFTVEGEGEGNSHEGSHK.G
34	51	944.407	1886.8	1886.8	-2.36	0	77	2.1e-08	K.SFTVEGEGEGNSHEGSHK.G
34	51	944.407	1886.8	1886.8	-1.86	0	20	0.011	K.SFTVEGEGEGNSHEGSHK.G
34	51	472.707	1886.8	1886.8	-1.56	0	27	0.0021	K.SFTVEGEGEGNSHEGSHK.G
34	51	629.941	1886.8	1886.8	-1.42	0	17	0.019	K.SFTVEGEGEGNSHEGSHK.G
34	51	629.941	1886.8	1886.8	-1.39	0	21	0.0082	K.SFTVEGEGEGNSHEGSHK.G
34	51	629.941	1886.8	1886.8	-1.36	0	23	0.0056	K.SFTVEGEGEGNSHEGSHK.G
34	51	944.408	1886.8	1886.8	-1.34	0	27	0.0021	K.SFTVEGEGEGNSHEGSHK.G
34	51	629.941	1886.8	1886.8	-1.04	0	24	0.0043	K.SFTVEGEGEGNSHEGSHK.G
34	51	944.408	1886.8	1886.8	-1	0	54	4.2e-06	K.SFTVEGEGEGNSHEGSHK.G
34	51	629.941	1886.8	1886.8	-0.98	0	14	0.043	K.SFTVEGEGEGNSHEGSHK.G
34	51	629.941	1886.8	1886.8	-0.81	0	25	0.0032	K.SFTVEGEGEGNSHEGSHK.G
34	51	629.941	1886.8	1886.8	-0.62	0	23	0.0053	K.SFTVEGEGEGNSHEGSHK.G
34	51	629.941	1886.8	1886.8	-0.47	0	24	0.0039	K.SFTVEGEGEGNSHEGSHK.G
34	51	629.941	1886.8	1886.8	-0.47	0	26	0.0027	K.SFTVEGEGEGNSHEGSHK.G
34	51	629.941	1886.8	1886.8	-0.41	0	22	0.0065	K.SFTVEGEGEGNSHEGSHK.G
34	51	629.942	1886.8	1886.8	-0.26	0	26	0.0026	K.SFTVEGEGEGNSHEGSHK.G
34	51	629.942	1886.8	1886.8	-0.21	0	26	0.0024	K.SFTVEGEGEGNSHEGSHK.G
34	51	629.942	1886.8	1886.8	-0.12	0	21	0.0081	K.SFTVEGEGEGNSHEGSHK.G
34	51	472.708	1886.8	1886.8	0.05	0	39	0.00012	K.SFTVEGEGEGNSHEGSHK.G
34	51	629.942	1886.8	1886.8	0.15	0	22	0.0062	K.SFTVEGEGEGNSHEGSHK.G
34	51	629.942	1886.8	1886.8	0.32	0	20	0.0094	K.SFTVEGEGEGNSHEGSHK.G
34	51	629.942	1886.8	1886.8	0.39	0	20	0.01	K.SFTVEGEGEGNSHEGSHK.G
34	51	629.942	1886.8	1886.8	0.55	0	36	0.00026	K.SFTVEGEGEGNSHEGSHK.G
34	51	629.942	1886.8	1886.8	0.71	0	15	0.029	K.SFTVEGEGEGNSHEGSHK.G
34	51	629.942	1886.8	1886.8	0.97	0	33	0.00051	K.SFTVEGEGEGNSHEGSHK.G
34	51	629.942	1886.81	1886.8	1.02	0	18	0.017	K.SFTVEGEGEGNSHEGSHK.G
34	51	629.942	1886.81	1886.8	1.05	0	28	0.0016	K.SFTVEGEGEGNSHEGSHK.G
34	51	629.942	1886.81	1886.8	1.4	0	29	0.0013	K.SFTVEGEGEGNSHEGSHK.G
34	51	629.943	1886.81	1886.8	1.76	0	20	0.0095	K.SFTVEGEGEGNSHEGSHK.G
34	51	629.943	1886.81	1886.8	2.3	0	16	0.023	K.SFTVEGEGEGNSHEGSHK.G
34	51	472.709	1886.81	1886.8	2.85	0	23	0.005	K.SFTVEGEGEGNSHEGSHK.G
34	51	629.944	1886.81	1886.8	3.15	0	22	0.0068	K.SFTVEGEGEGNSHEGSHK.G
34	51	629.944	1886.81	1886.8	4.15	0	22	0.0066	K.SFTVEGEGEGNSHEGSHK.G
34	51	629.945	1886.81	1886.8	4.74	0	21	0.0078	K.SFTVEGEGEGNSHEGSHK.G
34	51	629.945	1886.81	1886.8	4.93	0	20	0.01	K.SFTVEGEGEGNSHEGSHK.G
34	51	629.945	1886.81	1886.8	5.69	0	18	0.014	K.SFTVEGEGEGNSHEGSHK.G
34	51	629.945	1886.81	1886.8	5.93	0	32	0.00058	K.SFTVEGEGEGNSHEGSHK.G
34	51	629.946	1886.82	1886.8	6.84	0	16	0.023	K.SFTVEGEGEGNSHEGSHK.G
34	51	629.952	1886.84	1886.8	17.3	0	24	0.0043	K.SFTVEGEGEGNSHEGSHK.G
34	53	691.638	2071.89	2071.92	-13.4	1	36	0.00026	K.SFTVEGEGEGNSHEGSHKGK.Y
34	53	518.983	2071.9	2071.92	-8.03	1	25	0.003	K.SFTVEGEGEGNSHEGSHKGK.Y
34	53	518.984	2071.91	2071.92	-6.79	1	37	0.0002	K.SFTVEGEGEGNSHEGSHKGK.Y
34	53	518.984	2071.91	2071.92	-6.76	1	20	0.0091	K.SFTVEGEGEGNSHEGSHKGK.Y
34	53	691.643	2071.91	2071.92	-6.02	1	19	0.014	K.SFTVEGEGEGNSHEGSHKGK.Y
34	53	691.643	2071.91	2071.92	-5.85	1	17	0.022	K.SFTVEGEGEGNSHEGSHKGK.Y
34	53	518.984	2071.91	2071.92	-5.76	1	18	0.016	K.SFTVEGEGEGNSHEGSHKGK.Y
34	53	691.643	2071.91	2071.92	-5.53	1	42	6.4e-05	K.SFTVEGEGEGNSHEGSHKGK.Y
34	53	691.643	2071.91	2071.92	-5.48	1	28	0.0015	K.SFTVEGEGEGNSHEGSHKGK.Y
34	53	691.643	2071.91	2071.92	-5.46	1	25	0.003	K.SFTVEGEGEGNSHEGSHKGK.Y
34	53	691.644	2071.91	2071.92	-4.38	1	33	0.00056	K.SFTVEGEGEGNSHEGSHKGK.Y
34	53	691.644	2071.91	2071.92	-4.13	1	27	0.002	K.SFTVEGEGEGNSHEGSHKGK.Y
34	53	518.985	2071.91	2071.92	-3.97	1	24	0.0036	K.SFTVEGEGEGNSHEGSHKGK.Y
34	53	691.644	2071.91	2071.92	-3.8	1	19	0.013	K.SFTVEGEGEGNSHEGSHKGK.Y
34	53	691.645	2071.91	2071.92	-3.45	1	20	0.0097	K.SFTVEGEGEGNSHEGSHKGK.Y
34	53	518.985	2071.91	2071.92	-3.44	1	43	4.5e-05	K.SFTVEGEGEGNSHEGSHKGK.Y
34	53	518.985	2071.91	2071.92	-3.43	1	25	0.0033	K.SFTVEGEGEGNSHEGSHKGK.Y
34	53	518.986	2071.91	2071.92	-3.07	1	15	0.029	K.SFTVEGEGEGNSHEGSHKGK.Y
34	53	691.645	2071.91	2071.92	-3.05	1	45	3.5e-05	K.SFTVEGEGEGNSHEGSHKGK.Y
34	53	691.645	2071.91	2071.92	-2.93	1	47	2e-05	K.SFTVEGEGEGNSHEGSHKGK.Y
34	53	691.645	2071.91	2071.92	-2.82	1	20	0.0094	K.SFTVEGEGEGNSHEGSHKGK.Y
34	53	1036.96	2071.91	2071.92	-2.75	1	66	2.4e-07	K.SFTVEGEGEGNSHEGSHKGK.Y
34	53	1036.96	2071.91	2071.92	-2.16	1	43	4.8e-05	K.SFTVEGEGEGNSHEGSHKGK.Y
34	53	691.646	2071.92	2071.92	-1.98	1	31	0.00082	K.SFTVEGEGEGNSHEGSHKGK.Y
34	53	691.646	2071.92	2071.92	-1.97	1	33	0.00049	K.SFTVEGEGEGNSHEGSHKGK.Y
34	53	691.646	2071.92	2071.92	-1.77	1	44	4.4e-05	K.SFTVEGEGEGNSHEGSHKGK.Y
34	53	691.646	2071.92	2071.92	-1.63	1	23	0.0055	K.SFTVEGEGEGNSHEGSHKGK.Y
34	53	691.646	2071.92	2071.92	-1.62	1	31	0.00086	K.SFTVEGEGEGNSHEGSHKGK.Y
34	53	691.646	2071.92	2071.92	-1.59	1	33	0.00045	K.SFTVEGEGEGNSHEGSHKGK.Y
34	53	691.646	2071.92	2071.92	-1.47	1	32	0.00063	K.SFTVEGEGEGNSHEGSHKGK.Y
34	53	691.646	2071.92	2071.92	-1.46	1	18	0.017	K.SFTVEGEGEGNSHEGSHKGK.Y
34	53	518.986	2071.92	2071.92	-1.24	1	61	7.5e-07	K.SFTVEGEGEGNSHEGSHKGK.Y
34	53	691.646	2071.92	2071.92	-1.23	1	32	0.00064	K.SFTVEGEGEGNSHEGSHKGK.Y
34	53	691.646	2071.92	2071.92	-1.2	1	44	4.1e-05	K.SFTVEGEGEGNSHEGSHKGK.Y
34	53	691.646	2071.92	2071.92	-1.14	1	35	0.00033	K.SFTVEGEGEGNSHEGSHKGK.Y
34	53	518.987	2071.92	2071.92	-1.03	1	41	7.9e-05	K.SFTVEGEGEGNSHEGSHKGK.Y
34	53	691.647	2071.92	2071.92	-0.76	1	32	0.00067	K.SFTVEGEGEGNSHEGSHKGK.Y
34	53	691.647	2071.92	2071.92	-0.68	1	29	0.0014	K.SFTVEGEGEGNSHEGSHKGK.Y
34	53	518.987	2071.92	2071.92	-0.66	1	20	0.011	K.SFTVEGEGEGNSHEGSHKGK.Y
34	53	691.647	2071.92	2071.92	-0.37	1	24	0.004	K.SFTVEGEGEGNSHEGSHKGK.Y
34	53	518.987	2071.92	2071.92	-0.085	1	39	0.00014	K.SFTVEGEGEGNSHEGSHKGK.Y
34	53	691.647	2071.92	2071.92	-0.034	1	40	0.0001	K.SFTVEGEGEGNSHEGSHKGK.Y
34	53	691.647	2071.92	2071.92	0.031	1	29	0.0012	K.SFTVEGEGEGNSHEGSHKGK.Y
34	53	518.987	2071.92	2071.92	0.073	1	25	0.0033	K.SFTVEGEGEGNSHEGSHKGK.Y
34	53	691.647	2071.92	2071.92	0.17	1	39	0.00012	K.SFTVEGEGEGNSHEGSHKGK.Y
34	53	518.987	2071.92	2071.92	0.2	1	38	0.00015	K.SFTVEGEGEGNSHEGSHKGK.Y
34	53	518.987	2071.92	2071.92	0.23	1	37	0.00021	K.SFTVEGEGEGNSHEGSHKGK.Y
34	53	691.647	2071.92	2071.92	0.28	1	20	0.0091	K.SFTVEGEGEGNSHEGSHKGK.Y
34	53	691.647	2071.92	2071.92	0.31	1	34	0.00038	K.SFTVEGEGEGNSHEGSHKGK.Y
34	53	691.647	2071.92	2071.92	0.34	1	31	0.00078	K.SFTVEGEGEGNSHEGSHKGK.Y
34	53	518.987	2071.92	2071.92	0.72	1	47	2.2e-05	K.SFTVEGEGEGNSHEGSHKGK.Y
34	53	518.988	2071.92	2071.92	0.79	1	48	1.7e-05	K.SFTVEGEGEGNSHEGSHKGK.Y
34	53	518.988	2071.92	2071.92	0.89	1	31	0.00077	K.SFTVEGEGEGNSHEGSHKGK.Y
34	53	518.988	2071.92	2071.92	1.07	1	17	0.021	K.SFTVEGEGEGNSHEGSHKGK.Y
34	53	691.648	2071.92	2071.92	1.7	1	33	0.00052	K.SFTVEGEGEGNSHEGSHKGK.Y
34	53	518.988	2071.92	2071.92	1.7	1	17	0.019	K.SFTVEGEGEGNSHEGSHKGK.Y
34	53	691.65	2071.93	2071.92	4.21	1	16	0.025	K.SFTVEGEGEGNSHEGSHKGK.Y
34	60	956.764	2867.27	2867.28	-2.22	2	27	0.002	K.SFTVEGEGEGNSHEGSHKGKYVCTSGK.L
34	60	717.827	2867.28	2867.28	-0.053	2	21	0.0077	K.SFTVEGEGEGNSHEGSHKGKYVCTSGK.L
52	60	500.248	998.481	998.486	-4.4	1	15	0.033	K.GKYVCTSGK.L
52	60	500.248	998.482	998.486	-3.13	1	36	0.00025	K.GKYVCTSGK.L
52	60	500.249	998.484	998.486	-1.93	1	37	0.00021	K.GKYVCTSGK.L
52	60	333.835	998.484	998.486	-1.43	1	18	0.018	K.GKYVCTSGK.L
52	60	500.25	998.485	998.486	-0.4	1	33	0.0005	K.GKYVCTSGK.L
52	60	500.25	998.485	998.486	-0.077	1	21	0.0086	K.GKYVCTSGK.L
52	60	500.25	998.486	998.486	0.49	1	41	7.9e-05	K.GKYVCTSGK.L
52	60	500.251	998.487	998.486	1.1	1	51	7.2e-06	K.GKYVCTSGK.L
52	77	700.089	2796.33	2796.34	-5.76	2	21	0.0073	K.GKYVCTSGKLPMSWAALGTSFGYGMK.Y
52	77	938.449	2812.32	2812.34	-5	2	22	0.0066	K.GKYVCTSGKLPMSWAALGTSFGYGMK.Y + Oxidation (M)
52	77	704.093	2812.34	2812.34	2.15	2	31	0.00083	K.GKYVCTSGKLPMSWAALGTSFGYGMK.Y + Oxidation (M)
54	60	407.688	813.362	813.369	-9.01	0	16	0.028	K.YVCTSGK.L
54	60	407.689	813.364	813.369	-5.89	0	33	0.00048	K.YVCTSGK.L
54	60	407.69	813.366	813.369	-4.35	0	29	0.0013	K.YVCTSGK.L
54	60	407.692	813.369	813.369	0.2	0	28	0.0017	K.YVCTSGK.L
54	77	871.41	2611.21	2611.23	-6.95	1	19	0.011	K.YVCTSGKLPMSWAALGTSFGYGMK.Y
54	77	871.413	2611.22	2611.23	-3.32	1	31	0.00081	K.YVCTSGKLPMSWAALGTSFGYGMK.Y
54	77	871.417	2611.23	2611.23	0.6	1	19	0.012	K.YVCTSGKLPMSWAALGTSFGYGMK.Y
54	77	876.411	2626.21	2626.24	-10.8	1	15	0.03	K.YVCTSGKLPMSWAALGTSFGYGMK.Y + 3-Aminotyrosine (Y)
54	77	876.743	2627.21	2627.22	-5.23	1	43	4.9e-05	K.YVCTSGKLPMSWAALGTSFGYGMK.Y + Oxidation (M)
54	77	876.745	2627.21	2627.22	-3.98	1	18	0.014	K.YVCTSGKLPMSWAALGTSFGYGMK.Y + Oxidation (M)
54	77	876.746	2627.22	2627.22	-1.76	1	26	0.0025	K.YVCTSGKLPMSWAALGTSFGYGMK.Y + Oxidation (M)
54	77	876.749	2627.22	2627.22	0.71	1	26	0.0024	K.YVCTSGKLPMSWAALGTSFGYGMK.Y + Oxidation (M)
61	77	908.933	1815.85	1815.87	-9.17	0	22	0.007	K.LPMSWAALGTSFGYGMK.Y
61	77	908.938	1815.86	1815.87	-4.59	0	34	0.00044	K.LPMSWAALGTSFGYGMK.Y
61	77	611.624	1831.85	1831.86	-6.92	0	32	0.00058	K.LPMSWAALGTSFGYGMK.Y + Oxidation (M)
61	77	916.938	1831.86	1831.86	-1.71	0	34	0.00038	K.LPMSWAALGTSFGYGMK.Y + Oxidation (M)
61	77	916.94	1831.87	1831.86	1.35	0	26	0.0023	K.LPMSWAALGTSFGYGMK.Y + Oxidation (M)
61	77	916.437	1830.86	1830.88	-11.3	0	13	0.052	K.LPMSWAALGTSFGYGMK.Y + 3-Aminotyrosine (Y)
61	81	796.379	2386.12	2386.15	-13.8	1	52	6.2e-06	K.LPMSWAALGTSFGYGMKYYTK.Y + 3-Aminotyrosine (Y)
61	81	796.713	2387.12	2387.13	-5.96	1	25	0.0032	K.LPMSWAALGTSFGYGMKYYTK.Y + Oxidation (M)
61	81	796.714	2387.12	2387.13	-5.88	1	44	3.9e-05	K.LPMSWAALGTSFGYGMKYYTK.Y + Oxidation (M)
61	87	758.873	3031.46	3031.5	-11.4	2	20	0.0095	K.LPMSWAALGTSFGYGMKYYTKYPSGLK.N + 3-Aminotyrosine (Y)
61	87	758.876	3031.48	3031.5	-7.27	2	19	0.012	K.LPMSWAALGTSFGYGMKYYTKYPSGLK.N + 3-Aminotyrosine (Y)
78	87	407.212	1218.61	1218.63	-11.3	1	19	0.013	K.YYTKYPSGLK.N
78	87	407.213	1218.62	1218.63	-8.48	1	29	0.0012	K.YYTKYPSGLK.N
78	87	407.214	1218.62	1218.63	-7.62	1	30	0.0011	K.YYTKYPSGLK.N
78	87	407.214	1218.62	1218.63	-7.1	1	27	0.002	K.YYTKYPSGLK.N
78	87	407.214	1218.62	1218.63	-7.07	1	29	0.0014	K.YYTKYPSGLK.N
78	87	407.214	1218.62	1218.63	-6.21	1	37	0.00022	K.YYTKYPSGLK.N
78	87	610.318	1218.62	1218.63	-5.22	1	22	0.0068	K.YYTKYPSGLK.N
78	87	407.215	1218.62	1218.63	-4.63	1	33	0.00051	K.YYTKYPSGLK.N
78	87	407.215	1218.62	1218.63	-4.46	1	20	0.0094	K.YYTKYPSGLK.N
78	87	407.215	1218.62	1218.63	-3.96	1	52	5.6e-06	K.YYTKYPSGLK.N
78	87	610.319	1218.62	1218.63	-3.88	1	34	0.00042	K.YYTKYPSGLK.N
78	87	610.319	1218.62	1218.63	-3.45	1	49	1.2e-05	K.YYTKYPSGLK.N
78	87	407.215	1218.62	1218.63	-3.28	1	34	0.00037	K.YYTKYPSGLK.N
78	87	610.32	1218.62	1218.63	-2.86	1	34	0.00044	K.YYTKYPSGLK.N
78	87	407.216	1218.63	1218.63	-2.75	1	42	6e-05	K.YYTKYPSGLK.N
78	87	407.216	1218.63	1218.63	-2.53	1	48	1.6e-05	K.YYTKYPSGLK.N
78	87	610.32	1218.63	1218.63	-2.37	1	33	0.00054	K.YYTKYPSGLK.N
78	87	407.216	1218.63	1218.63	-1.94	1	37	0.00021	K.YYTKYPSGLK.N
78	87	407.216	1218.63	1218.63	-1.76	1	33	0.00049	K.YYTKYPSGLK.N
78	87	407.216	1218.63	1218.63	-1.75	1	37	0.0002	K.YYTKYPSGLK.N
78	87	610.321	1218.63	1218.63	-1.67	1	45	3.5e-05	K.YYTKYPSGLK.N
78	87	407.216	1218.63	1218.63	-1.59	1	48	1.6e-05	K.YYTKYPSGLK.N
78	87	407.216	1218.63	1218.63	-1.53	1	45	3.4e-05	K.YYTKYPSGLK.N
78	87	407.216	1218.63	1218.63	-1.4	1	28	0.0016	K.YYTKYPSGLK.N
78	87	407.216	1218.63	1218.63	-1.34	1	42	6.4e-05	K.YYTKYPSGLK.N
78	87	1219.63	1218.63	1218.63	-1.03	1	66	2.7e-07	K.YYTKYPSGLK.N
78	87	610.321	1218.63	1218.63	-1.02	1	40	0.0001	K.YYTKYPSGLK.N
78	87	407.216	1218.63	1218.63	-0.84	1	22	0.006	K.YYTKYPSGLK.N
78	87	407.216	1218.63	1218.63	-0.8	1	48	1.6e-05	K.YYTKYPSGLK.N
78	87	610.321	1218.63	1218.63	-0.54	1	30	0.00093	K.YYTKYPSGLK.N
78	87	610.321	1218.63	1218.63	-0.19	1	41	8.8e-05	K.YYTKYPSGLK.N
78	87	407.217	1218.63	1218.63	-0.19	1	46	2.3e-05	K.YYTKYPSGLK.N
78	87	407.217	1218.63	1218.63	-0.053	1	21	0.0076	K.YYTKYPSGLK.N
78	87	407.217	1218.63	1218.63	0.072	1	56	2.4e-06	K.YYTKYPSGLK.N
78	87	610.322	1218.63	1218.63	0.26	1	51	8.4e-06	K.YYTKYPSGLK.N
78	87	610.322	1218.63	1218.63	0.35	1	33	0.00046	K.YYTKYPSGLK.N
78	87	407.217	1218.63	1218.63	0.88	1	48	1.6e-05	K.YYTKYPSGLK.N
78	87	407.217	1218.63	1218.63	1.02	1	36	0.00027	K.YYTKYPSGLK.N
78	87	407.217	1218.63	1218.63	1.07	1	26	0.0025	K.YYTKYPSGLK.N
78	87	407.217	1218.63	1218.63	1.13	1	30	0.00095	K.YYTKYPSGLK.N
78	87	407.217	1218.63	1218.63	1.69	1	34	0.0004	K.YYTKYPSGLK.N
78	102	782.866	3127.43	3127.45	-6.37	2	27	0.002	K.YYTKYPSGLKNWFHEVMPEGFTYDR.H
78	102	782.867	3127.44	3127.45	-4.89	2	18	0.015	K.YYTKYPSGLKNWFHEVMPEGFTYDR.H
78	102	782.867	3127.44	3127.45	-4.72	2	14	0.045	K.YYTKYPSGLKNWFHEVMPEGFTYDR.H
78	102	626.497	3127.45	3127.45	-1.94	2	21	0.0073	K.YYTKYPSGLKNWFHEVMPEGFTYDR.H
78	102	782.87	3127.45	3127.45	-1.4	2	13	0.046	K.YYTKYPSGLKNWFHEVMPEGFTYDR.H
78	102	782.87	3127.45	3127.45	-1.32	2	13	0.049	K.YYTKYPSGLKNWFHEVMPEGFTYDR.H
78	102	782.87	3127.45	3127.45	-0.82	2	27	0.0018	K.YYTKYPSGLKNWFHEVMPEGFTYDR.H
78	102	782.87	3127.45	3127.45	-0.56	2	16	0.025	K.YYTKYPSGLKNWFHEVMPEGFTYDR.H
78	102	782.87	3127.45	3127.45	-0.31	2	16	0.027	K.YYTKYPSGLKNWFHEVMPEGFTYDR.H
78	102	782.872	3127.46	3127.45	1.14	2	27	0.0018	K.YYTKYPSGLKNWFHEVMPEGFTYDR.H
78	102	1043.49	3127.46	3127.45	2.57	2	34	0.00042	K.YYTKYPSGLKNWFHEVMPEGFTYDR.H
78	102	626.501	3127.47	3127.45	5.01	2	24	0.0038	K.YYTKYPSGLKNWFHEVMPEGFTYDR.H
78	102	786.869	3143.45	3143.45	-1	2	14	0.039	K.YYTKYPSGLKNWFHEVMPEGFTYDR.H + Oxidation (M)
78	102	629.696	3143.45	3143.45	-0.91	2	15	0.03	K.YYTKYPSGLKNWFHEVMPEGFTYDR.H + Oxidation (M)
78	102	786.869	3143.45	3143.45	-0.097	2	15	0.033	K.YYTKYPSGLKNWFHEVMPEGFTYDR.H + Oxidation (M)
78	102	629.697	3143.45	3143.45	0.06	2	15	0.03	K.YYTKYPSGLKNWFHEVMPEGFTYDR.H + Oxidation (M)
78	102	629.697	3143.45	3143.45	0.75	2	19	0.013	K.YYTKYPSGLKNWFHEVMPEGFTYDR.H + Oxidation (M)
78	102	629.698	3143.45	3143.45	0.94	2	18	0.017	K.YYTKYPSGLKNWFHEVMPEGFTYDR.H + Oxidation (M)
78	102	629.698	3143.45	3143.45	1.45	2	16	0.027	K.YYTKYPSGLKNWFHEVMPEGFTYDR.H + Oxidation (M)
78	102	629.701	3143.47	3143.45	5.65	2	20	0.011	K.YYTKYPSGLKNWFHEVMPEGFTYDR.H + Oxidation (M)
82	87	332.685	663.355	663.359	-6.12	0	18	0.016	K.YPSGLK.N
82	87	332.685	663.355	663.359	-6.1	0	33	0.00056	K.YPSGLK.N
82	87	332.685	663.356	663.359	-5.06	0	23	0.0048	K.YPSGLK.N
82	87	332.685	663.356	663.359	-4.8	0	20	0.01	K.YPSGLK.N
82	87	332.685	663.356	663.359	-4.8	0	18	0.015	K.YPSGLK.N
82	87	332.685	663.356	663.359	-4.48	0	21	0.0076	K.YPSGLK.N
82	87	332.685	663.356	663.359	-4.36	0	20	0.011	K.YPSGLK.N
82	87	332.685	663.356	663.359	-4.29	0	19	0.012	K.YPSGLK.N
82	87	332.686	663.357	663.359	-3.66	0	22	0.0069	K.YPSGLK.N
82	87	332.686	663.357	663.359	-3.5	0	21	0.0072	K.YPSGLK.N
82	87	332.686	663.357	663.359	-3.5	0	19	0.012	K.YPSGLK.N
82	87	332.686	663.357	663.359	-3.13	0	31	0.00078	K.YPSGLK.N
82	87	332.686	663.358	663.359	-2.26	0	24	0.0043	K.YPSGLK.N
82	87	332.686	663.358	663.359	-2.12	0	27	0.0021	K.YPSGLK.N
82	87	332.686	663.358	663.359	-2.12	0	16	0.026	K.YPSGLK.N
82	87	332.686	663.358	663.359	-2.08	0	24	0.004	K.YPSGLK.N
82	87	332.686	663.358	663.359	-2.05	0	20	0.011	K.YPSGLK.N
82	87	332.686	663.358	663.359	-1.7	0	16	0.024	K.YPSGLK.N
82	87	332.687	663.359	663.359	-1	0	27	0.0019	K.YPSGLK.N
82	87	664.366	663.359	663.359	-0.95	0	25	0.0034	K.YPSGLK.N
82	87	332.687	663.359	663.359	-0.94	0	29	0.0012	K.YPSGLK.N
82	87	332.687	663.359	663.359	-0.93	0	23	0.0045	K.YPSGLK.N
82	87	332.687	663.359	663.359	-0.63	0	14	0.04	K.YPSGLK.N
82	87	332.687	663.359	663.359	-0.56	0	13	0.048	K.YPSGLK.N
82	87	332.687	663.359	663.359	-0.39	0	24	0.0041	K.YPSGLK.N
82	87	332.687	663.359	663.359	-0.39	0	23	0.0049	K.YPSGLK.N
82	87	332.687	663.359	663.359	-0.092	0	27	0.0019	K.YPSGLK.N
82	87	332.687	663.359	663.359	-0.014	0	28	0.0016	K.YPSGLK.N
82	87	332.687	663.359	663.359	0.26	0	19	0.014	K.YPSGLK.N
82	87	332.687	663.36	663.359	0.68	0	26	0.0025	K.YPSGLK.N
82	102	644.046	2572.16	2572.18	-11.4	1	25	0.0032	K.YPSGLKNWFHEVMPEGFTYDR.H
82	102	644.047	2572.16	2572.18	-10.8	1	22	0.0056	K.YPSGLKNWFHEVMPEGFTYDR.H
82	102	858.394	2572.16	2572.18	-8.87	1	22	0.0062	K.YPSGLKNWFHEVMPEGFTYDR.H
82	102	644.048	2572.16	2572.18	-8.61	1	28	0.0017	K.YPSGLKNWFHEVMPEGFTYDR.H
82	102	644.048	2572.16	2572.18	-8.16	1	31	0.00084	K.YPSGLKNWFHEVMPEGFTYDR.H
82	102	644.048	2572.16	2572.18	-8.11	1	30	0.001	K.YPSGLKNWFHEVMPEGFTYDR.H
82	102	644.048	2572.16	2572.18	-8.07	1	29	0.0013	K.YPSGLKNWFHEVMPEGFTYDR.H
82	102	644.048	2572.16	2572.18	-7.58	1	21	0.0086	K.YPSGLKNWFHEVMPEGFTYDR.H
82	102	644.049	2572.17	2572.18	-7.01	1	28	0.0016	K.YPSGLKNWFHEVMPEGFTYDR.H
82	102	644.049	2572.17	2572.18	-6.73	1	24	0.0043	K.YPSGLKNWFHEVMPEGFTYDR.H
82	102	644.049	2572.17	2572.18	-6.09	1	29	0.0011	K.YPSGLKNWFHEVMPEGFTYDR.H
82	102	858.397	2572.17	2572.18	-6.01	1	22	0.0062	K.YPSGLKNWFHEVMPEGFTYDR.H
82	102	858.399	2572.17	2572.18	-3.79	1	13	0.05	K.YPSGLKNWFHEVMPEGFTYDR.H
82	102	858.399	2572.18	2572.18	-3.41	1	39	0.00014	K.YPSGLKNWFHEVMPEGFTYDR.H
82	102	858.399	2572.18	2572.18	-3.34	1	19	0.012	K.YPSGLKNWFHEVMPEGFTYDR.H
82	102	644.052	2572.18	2572.18	-2.07	1	37	0.00021	K.YPSGLKNWFHEVMPEGFTYDR.H
82	102	644.052	2572.18	2572.18	-1.59	1	52	6.5e-06	K.YPSGLKNWFHEVMPEGFTYDR.H
82	102	858.401	2572.18	2572.18	-1.02	1	17	0.02	K.YPSGLKNWFHEVMPEGFTYDR.H
82	102	1287.1	2572.18	2572.18	-0.97	1	14	0.04	K.YPSGLKNWFHEVMPEGFTYDR.H
82	102	858.401	2572.18	2572.18	-0.9	1	18	0.016	K.YPSGLKNWFHEVMPEGFTYDR.H
82	102	1287.1	2572.18	2572.18	-0.9	1	31	0.00076	K.YPSGLKNWFHEVMPEGFTYDR.H
82	102	1287.1	2572.18	2572.18	-0.82	1	25	0.0029	K.YPSGLKNWFHEVMPEGFTYDR.H
82	102	858.402	2572.18	2572.18	-0.039	1	29	0.0012	K.YPSGLKNWFHEVMPEGFTYDR.H
82	102	644.054	2572.19	2572.18	0.41	1	47	2.1e-05	K.YPSGLKNWFHEVMPEGFTYDR.H
82	102	644.056	2572.19	2572.18	3.34	1	31	0.00073	K.YPSGLKNWFHEVMPEGFTYDR.H
82	102	858.405	2572.19	2572.18	3.59	1	30	0.001	K.YPSGLKNWFHEVMPEGFTYDR.H
82	102	644.057	2572.2	2572.18	4.97	1	51	7.7e-06	K.YPSGLKNWFHEVMPEGFTYDR.H
82	102	647.801	2587.18	2587.2	-7.69	1	29	0.0012	K.YPSGLKNWFHEVMPEGFTYDR.H + 3-Aminotyrosine (Y)
82	102	647.801	2587.18	2587.2	-7.54	1	15	0.034	K.YPSGLKNWFHEVMPEGFTYDR.H + 3-Aminotyrosine (Y)
82	102	647.803	2587.18	2587.2	-5.64	1	28	0.0018	K.YPSGLKNWFHEVMPEGFTYDR.H + 3-Aminotyrosine (Y)
82	102	647.803	2587.18	2587.2	-4.4	1	40	9.4e-05	K.YPSGLKNWFHEVMPEGFTYDR.H + 3-Aminotyrosine (Y)
82	102	647.804	2587.19	2587.2	-2.59	1	35	0.00034	K.YPSGLKNWFHEVMPEGFTYDR.H + 3-Aminotyrosine (Y)
82	102	647.805	2587.19	2587.2	-2.36	1	35	0.00029	K.YPSGLKNWFHEVMPEGFTYDR.H + 3-Aminotyrosine (Y)
82	102	647.811	2587.21	2587.2	7.48	1	28	0.0017	K.YPSGLKNWFHEVMPEGFTYDR.H + 3-Aminotyrosine (Y)
82	102	648.046	2588.16	2588.18	-9.33	1	19	0.012	K.YPSGLKNWFHEVMPEGFTYDR.H + Oxidation (M)
82	102	648.046	2588.16	2588.18	-9.06	1	32	0.00068	K.YPSGLKNWFHEVMPEGFTYDR.H + Oxidation (M)
82	102	648.046	2588.16	2588.18	-9.05	1	19	0.013	K.YPSGLKNWFHEVMPEGFTYDR.H + Oxidation (M)
82	102	648.046	2588.16	2588.18	-8.95	1	14	0.041	K.YPSGLKNWFHEVMPEGFTYDR.H + Oxidation (M)
82	102	648.046	2588.16	2588.18	-8.82	1	16	0.023	K.YPSGLKNWFHEVMPEGFTYDR.H + Oxidation (M)
82	102	648.046	2588.16	2588.18	-8.8	1	28	0.0016	K.YPSGLKNWFHEVMPEGFTYDR.H + Oxidation (M)
82	102	648.047	2588.16	2588.18	-8.51	1	33	0.00052	K.YPSGLKNWFHEVMPEGFTYDR.H + Oxidation (M)
82	102	648.047	2588.16	2588.18	-8.38	1	26	0.0024	K.YPSGLKNWFHEVMPEGFTYDR.H + Oxidation (M)
82	102	648.047	2588.16	2588.18	-8.04	1	36	0.00025	K.YPSGLKNWFHEVMPEGFTYDR.H + Oxidation (M)
82	102	648.047	2588.16	2588.18	-7.39	1	17	0.022	K.YPSGLKNWFHEVMPEGFTYDR.H + Oxidation (M)
82	102	648.047	2588.16	2588.18	-7.35	1	33	0.00055	K.YPSGLKNWFHEVMPEGFTYDR.H + Oxidation (M)
82	102	648.047	2588.16	2588.18	-7.34	1	17	0.02	K.YPSGLKNWFHEVMPEGFTYDR.H + Oxidation (M)
82	102	648.048	2588.16	2588.18	-6.97	1	20	0.0098	K.YPSGLKNWFHEVMPEGFTYDR.H + Oxidation (M)
82	102	648.048	2588.16	2588.18	-6.56	1	19	0.012	K.YPSGLKNWFHEVMPEGFTYDR.H + Oxidation (M)
82	102	648.048	2588.16	2588.18	-6.44	1	22	0.0068	K.YPSGLKNWFHEVMPEGFTYDR.H + Oxidation (M)
82	102	648.048	2588.16	2588.18	-6.22	1	21	0.0073	K.YPSGLKNWFHEVMPEGFTYDR.H + Oxidation (M)
82	102	648.049	2588.17	2588.18	-5.08	1	17	0.02	K.YPSGLKNWFHEVMPEGFTYDR.H + Oxidation (M)
82	102	648.049	2588.17	2588.18	-4.75	1	26	0.0026	K.YPSGLKNWFHEVMPEGFTYDR.H + Oxidation (M)
82	102	648.05	2588.17	2588.18	-3.99	1	46	2.7e-05	K.YPSGLKNWFHEVMPEGFTYDR.H + Oxidation (M)
82	102	648.05	2588.17	2588.18	-3.38	1	34	0.0004	K.YPSGLKNWFHEVMPEGFTYDR.H + Oxidation (M)
82	102	648.05	2588.17	2588.18	-3.17	1	29	0.0012	K.YPSGLKNWFHEVMPEGFTYDR.H + Oxidation (M)
82	102	648.05	2588.17	2588.18	-3.03	1	42	7e-05	K.YPSGLKNWFHEVMPEGFTYDR.H + Oxidation (M)
82	102	648.05	2588.17	2588.18	-3.03	1	18	0.017	K.YPSGLKNWFHEVMPEGFTYDR.H + Oxidation (M)
82	102	648.05	2588.17	2588.18	-2.9	1	15	0.034	K.YPSGLKNWFHEVMPEGFTYDR.H + Oxidation (M)
82	102	648.05	2588.17	2588.18	-2.78	1	27	0.0021	K.YPSGLKNWFHEVMPEGFTYDR.H + Oxidation (M)
82	102	648.05	2588.17	2588.18	-2.64	1	41	7.1e-05	K.YPSGLKNWFHEVMPEGFTYDR.H + Oxidation (M)
82	102	648.05	2588.17	2588.18	-2.64	1	29	0.0012	K.YPSGLKNWFHEVMPEGFTYDR.H + Oxidation (M)
82	102	648.051	2588.17	2588.18	-2.13	1	24	0.0039	K.YPSGLKNWFHEVMPEGFTYDR.H + Oxidation (M)
82	102	648.052	2588.18	2588.18	-0.95	1	17	0.021	K.YPSGLKNWFHEVMPEGFTYDR.H + Oxidation (M)
82	102	648.052	2588.18	2588.18	-0.86	1	31	0.00078	K.YPSGLKNWFHEVMPEGFTYDR.H + Oxidation (M)
82	102	648.052	2588.18	2588.18	-0.37	1	39	0.00012	K.YPSGLKNWFHEVMPEGFTYDR.H + Oxidation (M)
82	102	648.052	2588.18	2588.18	-0.16	1	23	0.0053	K.YPSGLKNWFHEVMPEGFTYDR.H + Oxidation (M)
82	102	648.052	2588.18	2588.18	0.073	1	36	0.00026	K.YPSGLKNWFHEVMPEGFTYDR.H + Oxidation (M)
82	102	863.735	2588.18	2588.18	0.95	1	20	0.0092	K.YPSGLKNWFHEVMPEGFTYDR.H + Oxidation (M)
82	102	648.053	2588.18	2588.18	1.09	1	38	0.00017	K.YPSGLKNWFHEVMPEGFTYDR.H + Oxidation (M)
82	102	648.053	2588.18	2588.18	2	1	34	0.00041	K.YPSGLKNWFHEVMPEGFTYDR.H + Oxidation (M)
82	102	863.736	2588.19	2588.18	2.31	1	27	0.0021	K.YPSGLKNWFHEVMPEGFTYDR.H + Oxidation (M)
82	102	648.054	2588.19	2588.18	2.64	1	14	0.036	K.YPSGLKNWFHEVMPEGFTYDR.H + Oxidation (M)
82	102	648.054	2588.19	2588.18	2.7	1	25	0.0032	K.YPSGLKNWFHEVMPEGFTYDR.H + Oxidation (M)
82	102	863.736	2588.19	2588.18	2.9	1	36	0.00024	K.YPSGLKNWFHEVMPEGFTYDR.H + Oxidation (M)
82	102	648.055	2588.19	2588.18	4.87	1	42	6.8e-05	K.YPSGLKNWFHEVMPEGFTYDR.H + Oxidation (M)
82	102	648.056	2588.19	2588.18	5.97	1	15	0.03	K.YPSGLKNWFHEVMPEGFTYDR.H + Oxidation (M)
82	102	648.058	2588.2	2588.18	9.77	1	24	0.0043	K.YPSGLKNWFHEVMPEGFTYDR.H + Oxidation (M)
82	102	651.796	2603.16	2603.19	-13.2	1	21	0.008	K.YPSGLKNWFHEVMPEGFTYDR.H + Oxidation (M); 3-Aminotyrosine (Y)
82	102	651.797	2603.16	2603.19	-11.7	1	15	0.029	K.YPSGLKNWFHEVMPEGFTYDR.H + Oxidation (M); 3-Aminotyrosine (Y)
82	102	651.803	2603.18	2603.19	-2.49	1	20	0.011	K.YPSGLKNWFHEVMPEGFTYDR.H + Oxidation (M); 3-Aminotyrosine (Y)
82	102	651.808	2603.2	2603.19	4.16	1	23	0.005	K.YPSGLKNWFHEVMPEGFTYDR.H + Oxidation (M); 3-Aminotyrosine (Y)
82	107	649.314	3241.54	3241.54	-2.78	2	20	0.011	K.YPSGLKNWFHEVMPEGFTYDRHIQYK.G
82	107	649.315	3241.54	3241.54	-1.09	2	22	0.0066	K.YPSGLKNWFHEVMPEGFTYDRHIQYK.G
82	107	649.316	3241.54	3241.54	-0.92	2	26	0.0023	K.YPSGLKNWFHEVMPEGFTYDRHIQYK.G
82	107	649.316	3241.54	3241.54	0.0071	2	19	0.013	K.YPSGLKNWFHEVMPEGFTYDRHIQYK.G
82	107	811.394	3241.55	3241.54	1.25	2	20	0.0094	K.YPSGLKNWFHEVMPEGFTYDRHIQYK.G
82	107	811.396	3241.56	3241.54	3.63	2	19	0.013	K.YPSGLKNWFHEVMPEGFTYDRHIQYK.G
82	107	652.515	3257.54	3257.54	-0.026	2	13	0.045	K.YPSGLKNWFHEVMPEGFTYDRHIQYK.G + Oxidation (M)
82	107	652.518	3257.56	3257.54	4.86	2	14	0.044	K.YPSGLKNWFHEVMPEGFTYDRHIQYK.G + Oxidation (M)
88	102	643.277	1926.81	1926.84	-14.3	0	36	0.00027	K.NWFHEVMPEGFTYDR.H
88	102	643.278	1926.81	1926.84	-12.8	0	38	0.00016	K.NWFHEVMPEGFTYDR.H
88	102	643.279	1926.81	1926.84	-11.6	0	49	1.2e-05	K.NWFHEVMPEGFTYDR.H
88	102	643.28	1926.82	1926.84	-8.97	0	43	4.8e-05	K.NWFHEVMPEGFTYDR.H
88	102	643.28	1926.82	1926.84	-8.69	0	48	1.7e-05	K.NWFHEVMPEGFTYDR.H
88	102	643.28	1926.82	1926.84	-8.6	0	29	0.0012	K.NWFHEVMPEGFTYDR.H
88	102	643.281	1926.82	1926.84	-8.34	0	32	0.00059	K.NWFHEVMPEGFTYDR.H
88	102	643.281	1926.82	1926.84	-8.27	0	35	0.00031	K.NWFHEVMPEGFTYDR.H
88	102	643.281	1926.82	1926.84	-8.24	0	30	0.00094	K.NWFHEVMPEGFTYDR.H
88	102	643.281	1926.82	1926.84	-7.82	0	22	0.0057	K.NWFHEVMPEGFTYDR.H
88	102	643.281	1926.82	1926.84	-7.61	0	43	4.9e-05	K.NWFHEVMPEGFTYDR.H
88	102	643.281	1926.82	1926.84	-7.48	0	30	0.0009	K.NWFHEVMPEGFTYDR.H
88	102	643.282	1926.82	1926.84	-6.89	0	39	0.00013	K.NWFHEVMPEGFTYDR.H
88	102	964.419	1926.82	1926.84	-6.56	0	21	0.0083	K.NWFHEVMPEGFTYDR.H
88	102	643.282	1926.82	1926.84	-6.34	0	45	3.5e-05	K.NWFHEVMPEGFTYDR.H
88	102	643.282	1926.82	1926.84	-6.33	0	31	0.00072	K.NWFHEVMPEGFTYDR.H
88	102	643.282	1926.82	1926.84	-6.23	0	33	0.00046	K.NWFHEVMPEGFTYDR.H
88	102	643.282	1926.82	1926.84	-6.13	0	57	2e-06	K.NWFHEVMPEGFTYDR.H
88	102	643.282	1926.82	1926.84	-5.86	0	24	0.0043	K.NWFHEVMPEGFTYDR.H
88	102	643.282	1926.82	1926.84	-5.83	0	40	0.0001	K.NWFHEVMPEGFTYDR.H
88	102	964.42	1926.83	1926.84	-5.68	0	58	1.7e-06	K.NWFHEVMPEGFTYDR.H
88	102	643.282	1926.83	1926.84	-5.46	0	45	2.9e-05	K.NWFHEVMPEGFTYDR.H
88	102	643.283	1926.83	1926.84	-5.13	0	39	0.00012	K.NWFHEVMPEGFTYDR.H
88	102	643.283	1926.83	1926.84	-4.84	0	45	2.8e-05	K.NWFHEVMPEGFTYDR.H
88	102	643.283	1926.83	1926.84	-4.67	0	44	3.7e-05	K.NWFHEVMPEGFTYDR.H
88	102	643.283	1926.83	1926.84	-4.67	0	45	2.9e-05	K.NWFHEVMPEGFTYDR.H
88	102	964.421	1926.83	1926.84	-4.5	0	18	0.017	K.NWFHEVMPEGFTYDR.H
88	102	643.283	1926.83	1926.84	-4.46	0	52	6.6e-06	K.NWFHEVMPEGFTYDR.H
88	102	643.283	1926.83	1926.84	-4.42	0	38	0.00015	K.NWFHEVMPEGFTYDR.H
88	102	643.283	1926.83	1926.84	-4.4	0	47	2.1e-05	K.NWFHEVMPEGFTYDR.H
88	102	643.283	1926.83	1926.84	-4.35	0	31	0.00087	K.NWFHEVMPEGFTYDR.H
88	102	643.283	1926.83	1926.84	-4.07	0	40	0.00011	K.NWFHEVMPEGFTYDR.H
88	102	643.283	1926.83	1926.84	-4.02	0	40	0.00011	K.NWFHEVMPEGFTYDR.H
88	102	643.283	1926.83	1926.84	-3.85	0	42	6.2e-05	K.NWFHEVMPEGFTYDR.H
88	102	643.284	1926.83	1926.84	-3.78	0	31	0.00085	K.NWFHEVMPEGFTYDR.H
88	102	643.284	1926.83	1926.84	-3.45	0	28	0.0014	K.NWFHEVMPEGFTYDR.H
88	102	643.284	1926.83	1926.84	-3.34	0	42	6.8e-05	K.NWFHEVMPEGFTYDR.H
88	102	643.284	1926.83	1926.84	-3.13	0	36	0.00026	K.NWFHEVMPEGFTYDR.H
88	102	643.284	1926.83	1926.84	-3.01	0	37	0.00019	K.NWFHEVMPEGFTYDR.H
88	102	643.284	1926.83	1926.84	-2.49	0	29	0.0011	K.NWFHEVMPEGFTYDR.H
88	102	643.284	1926.83	1926.84	-2.26	0	37	0.0002	K.NWFHEVMPEGFTYDR.H
88	102	964.423	1926.83	1926.84	-2.15	0	36	0.00025	K.NWFHEVMPEGFTYDR.H
88	102	643.285	1926.83	1926.84	-1.79	0	36	0.00023	K.NWFHEVMPEGFTYDR.H
88	102	643.285	1926.83	1926.84	-1.61	0	49	1.2e-05	K.NWFHEVMPEGFTYDR.H
88	102	643.285	1926.83	1926.84	-1.51	0	26	0.0028	K.NWFHEVMPEGFTYDR.H
88	102	964.424	1926.83	1926.84	-1.07	0	54	4.1e-06	K.NWFHEVMPEGFTYDR.H
88	102	964.424	1926.83	1926.84	-1.06	0	54	4e-06	K.NWFHEVMPEGFTYDR.H
88	102	964.424	1926.83	1926.84	-1.06	0	25	0.0032	K.NWFHEVMPEGFTYDR.H
88	102	643.285	1926.83	1926.84	-1.05	0	50	8.9e-06	K.NWFHEVMPEGFTYDR.H
88	102	964.424	1926.83	1926.84	-0.87	0	14	0.04	K.NWFHEVMPEGFTYDR.H
88	102	643.285	1926.83	1926.84	-0.87	0	20	0.0096	K.NWFHEVMPEGFTYDR.H
88	102	964.424	1926.83	1926.84	-0.76	0	25	0.003	K.NWFHEVMPEGFTYDR.H
88	102	643.285	1926.83	1926.84	-0.58	0	37	0.00019	K.NWFHEVMPEGFTYDR.H
88	102	964.425	1926.83	1926.84	-0.58	0	43	5.4e-05	K.NWFHEVMPEGFTYDR.H
88	102	964.425	1926.84	1926.84	-0.39	0	15	0.029	K.NWFHEVMPEGFTYDR.H
88	102	964.425	1926.84	1926.84	-0.31	0	24	0.0038	K.NWFHEVMPEGFTYDR.H
88	102	643.286	1926.84	1926.84	-0.17	0	40	9.4e-05	K.NWFHEVMPEGFTYDR.H
88	102	964.426	1926.84	1926.84	0.48	0	19	0.014	K.NWFHEVMPEGFTYDR.H
88	102	964.427	1926.84	1926.84	1.79	0	14	0.045	K.NWFHEVMPEGFTYDR.H
88	102	643.287	1926.84	1926.84	2.22	0	40	9.4e-05	K.NWFHEVMPEGFTYDR.H
88	102	648.609	1942.81	1942.83	-13.2	0	34	0.00036	K.NWFHEVMPEGFTYDR.H + Oxidation (M)
88	102	648.61	1942.81	1942.83	-11.9	0	25	0.0029	K.NWFHEVMPEGFTYDR.H + Oxidation (M)
88	102	648.61	1942.81	1942.83	-11.6	0	27	0.0018	K.NWFHEVMPEGFTYDR.H + Oxidation (M)
88	102	648.611	1942.81	1942.83	-10.9	0	22	0.0059	K.NWFHEVMPEGFTYDR.H + Oxidation (M)
88	102	648.611	1942.81	1942.83	-10.8	0	19	0.014	K.NWFHEVMPEGFTYDR.H + Oxidation (M)
88	102	648.611	1942.81	1942.83	-10.2	0	38	0.00014	K.NWFHEVMPEGFTYDR.H + Oxidation (M)
88	102	648.611	1942.81	1942.83	-9.59	0	23	0.0051	K.NWFHEVMPEGFTYDR.H + Oxidation (M)
88	102	648.612	1942.81	1942.83	-8.55	0	45	3.5e-05	K.NWFHEVMPEGFTYDR.H + Oxidation (M)
88	102	648.612	1942.81	1942.83	-8.39	0	26	0.0023	K.NWFHEVMPEGFTYDR.H + Oxidation (M)
88	102	648.612	1942.82	1942.83	-8.16	0	21	0.008	K.NWFHEVMPEGFTYDR.H + Oxidation (M)
88	102	648.612	1942.82	1942.83	-7.75	0	28	0.0016	K.NWFHEVMPEGFTYDR.H + Oxidation (M)
88	102	648.613	1942.82	1942.83	-6.83	0	25	0.003	K.NWFHEVMPEGFTYDR.H + Oxidation (M)
88	102	648.613	1942.82	1942.83	-6.82	0	20	0.011	K.NWFHEVMPEGFTYDR.H + Oxidation (M)
88	102	648.613	1942.82	1942.83	-6.72	0	35	0.00033	K.NWFHEVMPEGFTYDR.H + Oxidation (M)
88	102	648.613	1942.82	1942.83	-6.66	0	27	0.0021	K.NWFHEVMPEGFTYDR.H + Oxidation (M)
88	102	648.613	1942.82	1942.83	-6.55	0	36	0.00026	K.NWFHEVMPEGFTYDR.H + Oxidation (M)
88	102	648.613	1942.82	1942.83	-6.55	0	37	0.00021	K.NWFHEVMPEGFTYDR.H + Oxidation (M)
88	102	648.614	1942.82	1942.83	-6.25	0	33	0.00051	K.NWFHEVMPEGFTYDR.H + Oxidation (M)
88	102	648.614	1942.82	1942.83	-5.64	0	21	0.0079	K.NWFHEVMPEGFTYDR.H + Oxidation (M)
88	102	648.614	1942.82	1942.83	-5.12	0	26	0.0023	K.NWFHEVMPEGFTYDR.H + Oxidation (M)
88	102	648.615	1942.82	1942.83	-4.7	0	31	0.00087	K.NWFHEVMPEGFTYDR.H + Oxidation (M)
88	102	972.418	1942.82	1942.83	-4.59	0	13	0.045	K.NWFHEVMPEGFTYDR.H + Oxidation (M)
88	102	648.615	1942.82	1942.83	-4.16	0	33	0.00045	K.NWFHEVMPEGFTYDR.H + Oxidation (M)
88	102	648.615	1942.82	1942.83	-3.78	0	27	0.0022	K.NWFHEVMPEGFTYDR.H + Oxidation (M)
88	102	648.615	1942.82	1942.83	-3.39	0	21	0.0074	K.NWFHEVMPEGFTYDR.H + Oxidation (M)
88	102	972.419	1942.82	1942.83	-3.3	0	29	0.0013	K.NWFHEVMPEGFTYDR.H + Oxidation (M)
88	102	648.615	1942.82	1942.83	-3.26	0	37	0.00019	K.NWFHEVMPEGFTYDR.H + Oxidation (M)
88	102	648.615	1942.82	1942.83	-3.15	0	16	0.022	K.NWFHEVMPEGFTYDR.H + Oxidation (M)
88	102	648.616	1942.82	1942.83	-3.05	0	37	0.0002	K.NWFHEVMPEGFTYDR.H + Oxidation (M)
88	102	972.42	1942.83	1942.83	-3.03	0	50	9e-06	K.NWFHEVMPEGFTYDR.H + Oxidation (M)
88	102	972.42	1942.83	1942.83	-2.89	0	29	0.0013	K.NWFHEVMPEGFTYDR.H + Oxidation (M)
88	102	972.42	1942.83	1942.83	-2.26	0	16	0.026	K.NWFHEVMPEGFTYDR.H + Oxidation (M)
88	102	648.616	1942.83	1942.83	-2.15	0	25	0.0033	K.NWFHEVMPEGFTYDR.H + Oxidation (M)
88	102	648.616	1942.83	1942.83	-1.77	0	37	0.00022	K.NWFHEVMPEGFTYDR.H + Oxidation (M)
88	102	972.421	1942.83	1942.83	-1.56	0	40	9.6e-05	K.NWFHEVMPEGFTYDR.H + Oxidation (M)
88	102	648.617	1942.83	1942.83	-1.52	0	36	0.00023	K.NWFHEVMPEGFTYDR.H + Oxidation (M)
88	102	648.617	1942.83	1942.83	-0.94	0	32	0.0006	K.NWFHEVMPEGFTYDR.H + Oxidation (M)
88	102	648.617	1942.83	1942.83	-0.92	0	30	0.001	K.NWFHEVMPEGFTYDR.H + Oxidation (M)
88	102	972.422	1942.83	1942.83	-0.68	0	21	0.0087	K.NWFHEVMPEGFTYDR.H + Oxidation (M)
88	102	972.422	1942.83	1942.83	-0.65	0	48	1.5e-05	K.NWFHEVMPEGFTYDR.H + Oxidation (M)
88	102	972.422	1942.83	1942.83	-0.5	0	39	0.00013	K.NWFHEVMPEGFTYDR.H + Oxidation (M)
88	102	972.423	1942.83	1942.83	-0.24	0	19	0.014	K.NWFHEVMPEGFTYDR.H + Oxidation (M)
88	102	648.618	1942.83	1942.83	0.13	0	19	0.013	K.NWFHEVMPEGFTYDR.H + Oxidation (M)
88	102	648.618	1942.83	1942.83	0.18	0	35	0.00031	K.NWFHEVMPEGFTYDR.H + Oxidation (M)
88	102	648.618	1942.83	1942.83	0.44	0	30	0.001	K.NWFHEVMPEGFTYDR.H + Oxidation (M)
88	102	648.618	1942.83	1942.83	0.59	0	37	0.00019	K.NWFHEVMPEGFTYDR.H + Oxidation (M)
88	102	648.618	1942.83	1942.83	0.78	0	21	0.0082	K.NWFHEVMPEGFTYDR.H + Oxidation (M)
88	102	648.618	1942.83	1942.83	0.85	0	29	0.0013	K.NWFHEVMPEGFTYDR.H + Oxidation (M)
88	102	648.619	1942.83	1942.83	1.38	0	32	0.00064	K.NWFHEVMPEGFTYDR.H + Oxidation (M)
88	107	650.054	2596.19	2596.2	-3.89	1	18	0.018	K.NWFHEVMPEGFTYDRHIQYK.G
88	107	650.055	2596.19	2596.2	-1.56	1	14	0.039	K.NWFHEVMPEGFTYDRHIQYK.G
88	107	520.246	2596.19	2596.2	-1.44	1	34	0.00043	K.NWFHEVMPEGFTYDRHIQYK.G
88	107	650.056	2596.19	2596.2	-0.55	1	18	0.017	K.NWFHEVMPEGFTYDRHIQYK.G
88	107	650.057	2596.2	2596.2	1.04	1	14	0.039	K.NWFHEVMPEGFTYDRHIQYK.G
88	107	520.247	2596.2	2596.2	1.57	1	23	0.0056	K.NWFHEVMPEGFTYDRHIQYK.G
88	107	866.407	2596.2	2596.2	1.76	1	33	0.00045	K.NWFHEVMPEGFTYDRHIQYK.G
88	107	866.409	2596.2	2596.2	3.18	1	27	0.0019	K.NWFHEVMPEGFTYDRHIQYK.G
88	107	654.053	2612.18	2612.19	-3.59	1	16	0.024	K.NWFHEVMPEGFTYDRHIQYK.G + Oxidation (M)
88	107	654.054	2612.19	2612.19	-1.86	1	18	0.017	K.NWFHEVMPEGFTYDRHIQYK.G + Oxidation (M)
88	107	654.055	2612.19	2612.19	0.18	1	21	0.0075	K.NWFHEVMPEGFTYDRHIQYK.G + Oxidation (M)
88	107	523.446	2612.19	2612.19	0.2	1	28	0.0017	K.NWFHEVMPEGFTYDRHIQYK.G + Oxidation (M)
88	107	654.055	2612.19	2612.19	0.25	1	15	0.03	K.NWFHEVMPEGFTYDRHIQYK.G + Oxidation (M)
88	107	654.061	2612.21	2612.19	8.9	1	20	0.011	K.NWFHEVMPEGFTYDRHIQYK.G + Oxidation (M)
88	115	1121.53	3361.56	3361.57	-2.84	2	15	0.034	K.NWFHEVMPEGFTYDRHIQYKGDGSIHAK.H
88	115	1121.53	3361.57	3361.57	-1.15	2	17	0.018	K.NWFHEVMPEGFTYDRHIQYKGDGSIHAK.H
103	107	344.688	687.362	687.37	-11.6	0	15	0.032	R.HIQYK.G
103	107	344.689	687.364	687.37	-10.1	0	19	0.013	R.HIQYK.G
103	107	344.689	687.364	687.37	-9.79	0	14	0.036	R.HIQYK.G
103	107	344.689	687.364	687.37	-9.12	0	18	0.017	R.HIQYK.G
103	107	344.69	687.365	687.37	-7.79	0	18	0.017	R.HIQYK.G
103	107	344.69	687.365	687.37	-7.71	0	26	0.0023	R.HIQYK.G
103	107	344.69	687.366	687.37	-6.95	0	23	0.0052	R.HIQYK.G
103	107	344.69	687.366	687.37	-6.53	0	19	0.013	R.HIQYK.G
103	107	344.69	687.366	687.37	-6.4	0	31	0.00085	R.HIQYK.G
103	107	344.69	687.366	687.37	-6.01	0	16	0.027	R.HIQYK.G
103	107	344.69	687.366	687.37	-5.85	0	20	0.011	R.HIQYK.G
103	107	344.69	687.366	687.37	-5.66	0	18	0.015	R.HIQYK.G
103	107	344.69	687.366	687.37	-5.63	0	25	0.0031	R.HIQYK.G
103	107	344.691	687.367	687.37	-5.59	0	23	0.0054	R.HIQYK.G
103	107	344.691	687.367	687.37	-5.39	0	17	0.022	R.HIQYK.G
103	107	344.691	687.367	687.37	-5.16	0	17	0.019	R.HIQYK.G
103	107	344.691	687.367	687.37	-5.12	0	16	0.024	R.HIQYK.G
103	107	344.691	687.367	687.37	-5.01	0	23	0.0048	R.HIQYK.G
103	107	344.691	687.367	687.37	-4.94	0	25	0.0035	R.HIQYK.G
103	107	344.691	687.367	687.37	-4.71	0	20	0.011	R.HIQYK.G
103	107	344.691	687.367	687.37	-4.65	0	27	0.0021	R.HIQYK.G
103	107	344.691	687.367	687.37	-4.22	0	16	0.025	R.HIQYK.G
103	107	344.691	687.368	687.37	-4	0	20	0.0097	R.HIQYK.G
103	107	344.691	687.368	687.37	-4	0	26	0.0027	R.HIQYK.G
103	107	344.691	687.368	687.37	-3.86	0	19	0.013	R.HIQYK.G
103	107	344.691	687.368	687.37	-3.85	0	16	0.024	R.HIQYK.G
103	107	344.691	687.368	687.37	-3.61	0	30	0.00095	R.HIQYK.G
103	107	344.691	687.368	687.37	-3.58	0	16	0.025	R.HIQYK.G
103	107	344.691	687.368	687.37	-3.29	0	17	0.022	R.HIQYK.G
103	107	344.691	687.368	687.37	-3.03	0	20	0.0094	R.HIQYK.G
103	107	344.692	687.368	687.37	-2.87	0	24	0.0045	R.HIQYK.G
103	107	344.692	687.369	687.37	-2.74	0	20	0.011	R.HIQYK.G
103	107	344.692	687.369	687.37	-2.62	0	26	0.0023	R.HIQYK.G
103	107	344.692	687.369	687.37	-2.6	0	24	0.0045	R.HIQYK.G
103	107	344.692	687.369	687.37	-2.58	0	22	0.0064	R.HIQYK.G
103	107	344.692	687.369	687.37	-2.54	0	22	0.0062	R.HIQYK.G
103	107	344.692	687.369	687.37	-2.4	0	17	0.018	R.HIQYK.G
103	107	344.692	687.369	687.37	-2.38	0	19	0.013	R.HIQYK.G
103	107	344.692	687.369	687.37	-2.37	0	27	0.0018	R.HIQYK.G
103	107	344.692	687.369	687.37	-2.33	0	20	0.0096	R.HIQYK.G
103	107	344.692	687.369	687.37	-2.23	0	22	0.0069	R.HIQYK.G
103	107	344.692	687.369	687.37	-2.12	0	17	0.021	R.HIQYK.G
103	107	344.692	687.369	687.37	-1.84	0	16	0.026	R.HIQYK.G
103	107	344.692	687.369	687.37	-1.8	0	19	0.013	R.HIQYK.G
103	107	344.692	687.369	687.37	-1.67	0	17	0.02	R.HIQYK.G
103	107	344.692	687.369	687.37	-1.56	0	17	0.019	R.HIQYK.G
103	107	344.692	687.369	687.37	-1.49	0	19	0.013	R.HIQYK.G
103	107	344.692	687.369	687.37	-1.49	0	22	0.0068	R.HIQYK.G
103	107	344.692	687.369	687.37	-1.45	0	20	0.011	R.HIQYK.G
103	107	344.692	687.369	687.37	-1.39	0	19	0.013	R.HIQYK.G
103	107	344.692	687.37	687.37	-1.23	0	19	0.012	R.HIQYK.G
103	107	344.692	687.37	687.37	-1.15	0	19	0.013	R.HIQYK.G
103	107	344.692	687.37	687.37	-1.1	0	25	0.0033	R.HIQYK.G
103	107	344.692	687.37	687.37	-0.93	0	19	0.014	R.HIQYK.G
103	107	344.692	687.37	687.37	-0.9	0	27	0.002	R.HIQYK.G
103	107	344.692	687.37	687.37	-0.88	0	20	0.0098	R.HIQYK.G
103	107	344.692	687.37	687.37	-0.86	0	18	0.015	R.HIQYK.G
103	107	344.692	687.37	687.37	-0.77	0	23	0.0049	R.HIQYK.G
103	107	344.692	687.37	687.37	-0.59	0	23	0.0049	R.HIQYK.G
103	107	344.692	687.37	687.37	-0.48	0	28	0.0018	R.HIQYK.G
103	107	344.692	687.37	687.37	-0.34	0	15	0.032	R.HIQYK.G
103	107	344.692	687.37	687.37	-0.31	0	19	0.012	R.HIQYK.G
103	107	344.692	687.37	687.37	0.073	0	18	0.015	R.HIQYK.G
103	107	344.693	687.371	687.37	1.22	0	16	0.026	R.HIQYK.G
103	107	344.693	687.372	687.37	1.75	0	19	0.013	R.HIQYK.G
103	107	344.693	687.372	687.37	2.5	0	17	0.022	R.HIQYK.G
103	115	485.251	1452.73	1452.75	-10.8	1	29	0.0012	R.HIQYKGDGSIHAK.H
103	115	364.19	1452.73	1452.75	-10.5	1	33	0.00053	R.HIQYKGDGSIHAK.H
103	115	485.252	1452.73	1452.75	-10.1	1	24	0.0041	R.HIQYKGDGSIHAK.H
103	115	485.252	1452.73	1452.75	-10.1	1	39	0.00013	R.HIQYKGDGSIHAK.H
103	115	485.252	1452.73	1452.75	-10.1	1	41	7.3e-05	R.HIQYKGDGSIHAK.H
103	115	364.19	1452.73	1452.75	-9.84	1	25	0.0034	R.HIQYKGDGSIHAK.H
103	115	485.252	1452.73	1452.75	-9.72	1	22	0.0058	R.HIQYKGDGSIHAK.H
103	115	485.252	1452.73	1452.75	-9.07	1	14	0.04	R.HIQYKGDGSIHAK.H
103	115	485.252	1452.73	1452.75	-9.07	1	36	0.00026	R.HIQYKGDGSIHAK.H
103	115	364.191	1452.73	1452.75	-8.97	1	22	0.0058	R.HIQYKGDGSIHAK.H
103	115	485.252	1452.73	1452.75	-8.6	1	13	0.045	R.HIQYKGDGSIHAK.H
103	115	485.252	1452.74	1452.75	-8.37	1	41	7.3e-05	R.HIQYKGDGSIHAK.H
103	115	485.252	1452.74	1452.75	-8.25	1	21	0.0074	R.HIQYKGDGSIHAK.H
103	115	485.252	1452.74	1452.75	-8.18	1	19	0.011	R.HIQYKGDGSIHAK.H
103	115	364.191	1452.74	1452.75	-8.16	1	20	0.01	R.HIQYKGDGSIHAK.H
103	115	485.252	1452.74	1452.75	-8.14	1	27	0.002	R.HIQYKGDGSIHAK.H
103	115	485.252	1452.74	1452.75	-8.13	1	35	0.00034	R.HIQYKGDGSIHAK.H
103	115	485.252	1452.74	1452.75	-8.08	1	37	0.00021	R.HIQYKGDGSIHAK.H
103	115	485.252	1452.74	1452.75	-8.06	1	35	0.00033	R.HIQYKGDGSIHAK.H
103	115	485.252	1452.74	1452.75	-8.04	1	23	0.0049	R.HIQYKGDGSIHAK.H
103	115	485.252	1452.74	1452.75	-8.02	1	21	0.0074	R.HIQYKGDGSIHAK.H
103	115	485.252	1452.74	1452.75	-7.98	1	24	0.0036	R.HIQYKGDGSIHAK.H
103	115	485.253	1452.74	1452.75	-7.91	1	46	2.4e-05	R.HIQYKGDGSIHAK.H
103	115	485.253	1452.74	1452.75	-7.7	1	33	0.00052	R.HIQYKGDGSIHAK.H
103	115	485.253	1452.74	1452.75	-7.64	1	33	0.00051	R.HIQYKGDGSIHAK.H
103	115	485.253	1452.74	1452.75	-7.62	1	33	0.00056	R.HIQYKGDGSIHAK.H
103	115	485.253	1452.74	1452.75	-7.6	1	43	4.8e-05	R.HIQYKGDGSIHAK.H
103	115	485.253	1452.74	1452.75	-7.52	1	16	0.025	R.HIQYKGDGSIHAK.H
103	115	485.253	1452.74	1452.75	-7.43	1	24	0.0041	R.HIQYKGDGSIHAK.H
103	115	485.253	1452.74	1452.75	-7.33	1	46	2.4e-05	R.HIQYKGDGSIHAK.H
103	115	485.253	1452.74	1452.75	-7.29	1	22	0.007	R.HIQYKGDGSIHAK.H
103	115	485.253	1452.74	1452.75	-7.28	1	21	0.0082	R.HIQYKGDGSIHAK.H
103	115	485.253	1452.74	1452.75	-7.21	1	23	0.0047	R.HIQYKGDGSIHAK.H
103	115	364.192	1452.74	1452.75	-7.2	1	40	0.00011	R.HIQYKGDGSIHAK.H
103	115	485.253	1452.74	1452.75	-7.07	1	35	0.00033	R.HIQYKGDGSIHAK.H
103	115	485.253	1452.74	1452.75	-7.03	1	34	0.00037	R.HIQYKGDGSIHAK.H
103	115	364.192	1452.74	1452.75	-6.98	1	21	0.0072	R.HIQYKGDGSIHAK.H
103	115	727.376	1452.74	1452.75	-6.87	1	14	0.042	R.HIQYKGDGSIHAK.H
103	115	485.253	1452.74	1452.75	-6.82	1	29	0.0011	R.HIQYKGDGSIHAK.H
103	115	485.253	1452.74	1452.75	-6.76	1	45	3.2e-05	R.HIQYKGDGSIHAK.H
103	115	364.192	1452.74	1452.75	-6.74	1	13	0.048	R.HIQYKGDGSIHAK.H
103	115	364.192	1452.74	1452.75	-6.68	1	15	0.033	R.HIQYKGDGSIHAK.H
103	115	485.253	1452.74	1452.75	-6.56	1	14	0.036	R.HIQYKGDGSIHAK.H
103	115	485.253	1452.74	1452.75	-6.43	1	25	0.0035	R.HIQYKGDGSIHAK.H
103	115	485.253	1452.74	1452.75	-6.41	1	29	0.0012	R.HIQYKGDGSIHAK.H
103	115	485.253	1452.74	1452.75	-6.38	1	34	0.0004	R.HIQYKGDGSIHAK.H
103	115	485.253	1452.74	1452.75	-6.36	1	30	0.00097	R.HIQYKGDGSIHAK.H
103	115	485.253	1452.74	1452.75	-6.33	1	36	0.00024	R.HIQYKGDGSIHAK.H
103	115	485.253	1452.74	1452.75	-6.17	1	33	0.00047	R.HIQYKGDGSIHAK.H
103	115	364.192	1452.74	1452.75	-6.17	1	13	0.047	R.HIQYKGDGSIHAK.H
103	115	485.253	1452.74	1452.75	-6.05	1	38	0.00015	R.HIQYKGDGSIHAK.H
103	115	364.192	1452.74	1452.75	-6.04	1	21	0.0083	R.HIQYKGDGSIHAK.H
103	115	485.253	1452.74	1452.75	-6.03	1	31	0.00088	R.HIQYKGDGSIHAK.H
103	115	364.192	1452.74	1452.75	-6	1	31	0.00078	R.HIQYKGDGSIHAK.H
103	115	485.253	1452.74	1452.75	-5.94	1	31	0.00072	R.HIQYKGDGSIHAK.H
103	115	364.192	1452.74	1452.75	-5.92	1	21	0.0076	R.HIQYKGDGSIHAK.H
103	115	485.253	1452.74	1452.75	-5.89	1	19	0.013	R.HIQYKGDGSIHAK.H
103	115	364.192	1452.74	1452.75	-5.85	1	24	0.0039	R.HIQYKGDGSIHAK.H
103	115	485.254	1452.74	1452.75	-5.81	1	14	0.036	R.HIQYKGDGSIHAK.H
103	115	364.192	1452.74	1452.75	-5.8	1	30	0.00094	R.HIQYKGDGSIHAK.H
103	115	364.192	1452.74	1452.75	-5.76	1	14	0.044	R.HIQYKGDGSIHAK.H
103	115	485.254	1452.74	1452.75	-5.72	1	39	0.00013	R.HIQYKGDGSIHAK.H
103	115	485.254	1452.74	1452.75	-5.65	1	25	0.0033	R.HIQYKGDGSIHAK.H
103	115	485.254	1452.74	1452.75	-5.64	1	27	0.0019	R.HIQYKGDGSIHAK.H
103	115	485.254	1452.74	1452.75	-5.58	1	35	0.00034	R.HIQYKGDGSIHAK.H
103	115	485.254	1452.74	1452.75	-5.58	1	36	0.00026	R.HIQYKGDGSIHAK.H
103	115	364.192	1452.74	1452.75	-5.52	1	18	0.014	R.HIQYKGDGSIHAK.H
103	115	364.192	1452.74	1452.75	-5.46	1	27	0.0022	R.HIQYKGDGSIHAK.H
103	115	485.254	1452.74	1452.75	-5.41	1	29	0.0012	R.HIQYKGDGSIHAK.H
103	115	485.254	1452.74	1452.75	-5.39	1	27	0.0021	R.HIQYKGDGSIHAK.H
103	115	485.254	1452.74	1452.75	-5.38	1	28	0.0018	R.HIQYKGDGSIHAK.H
103	115	485.254	1452.74	1452.75	-5.33	1	37	0.0002	R.HIQYKGDGSIHAK.H
103	115	485.254	1452.74	1452.75	-5.31	1	29	0.0012	R.HIQYKGDGSIHAK.H
103	115	364.192	1452.74	1452.75	-5.26	1	25	0.0029	R.HIQYKGDGSIHAK.H
103	115	485.254	1452.74	1452.75	-5.24	1	30	0.0011	R.HIQYKGDGSIHAK.H
103	115	485.254	1452.74	1452.75	-5.02	1	28	0.0014	R.HIQYKGDGSIHAK.H
103	115	364.192	1452.74	1452.75	-5.01	1	22	0.0057	R.HIQYKGDGSIHAK.H
103	115	485.254	1452.74	1452.75	-4.87	1	42	5.6e-05	R.HIQYKGDGSIHAK.H
103	115	727.378	1452.74	1452.75	-4.79	1	27	0.0019	R.HIQYKGDGSIHAK.H
103	115	485.254	1452.74	1452.75	-4.75	1	32	0.00069	R.HIQYKGDGSIHAK.H
103	115	485.254	1452.74	1452.75	-4.68	1	33	0.00054	R.HIQYKGDGSIHAK.H
103	115	727.378	1452.74	1452.75	-4.62	1	54	4.2e-06	R.HIQYKGDGSIHAK.H
103	115	485.254	1452.74	1452.75	-4.62	1	28	0.0017	R.HIQYKGDGSIHAK.H
103	115	485.254	1452.74	1452.75	-4.6	1	41	8.5e-05	R.HIQYKGDGSIHAK.H
103	115	485.254	1452.74	1452.75	-4.59	1	34	0.00042	R.HIQYKGDGSIHAK.H
103	115	727.378	1452.74	1452.75	-4.57	1	33	0.00053	R.HIQYKGDGSIHAK.H
103	115	485.254	1452.74	1452.75	-4.56	1	32	0.00063	R.HIQYKGDGSIHAK.H
103	115	485.254	1452.74	1452.75	-4.51	1	18	0.017	R.HIQYKGDGSIHAK.H
103	115	485.254	1452.74	1452.75	-4.47	1	44	4.1e-05	R.HIQYKGDGSIHAK.H
103	115	485.254	1452.74	1452.75	-4.43	1	47	2e-05	R.HIQYKGDGSIHAK.H
103	115	364.192	1452.74	1452.75	-4.42	1	34	0.0004	R.HIQYKGDGSIHAK.H
103	115	485.254	1452.74	1452.75	-4.35	1	42	7e-05	R.HIQYKGDGSIHAK.H
103	115	485.254	1452.74	1452.75	-4.32	1	26	0.0024	R.HIQYKGDGSIHAK.H
103	115	364.193	1452.74	1452.75	-4.23	1	20	0.01	R.HIQYKGDGSIHAK.H
103	115	485.254	1452.74	1452.75	-4.19	1	17	0.022	R.HIQYKGDGSIHAK.H
103	115	727.378	1452.74	1452.75	-4.15	1	31	0.00071	R.HIQYKGDGSIHAK.H
103	115	485.254	1452.74	1452.75	-4.13	1	44	3.6e-05	R.HIQYKGDGSIHAK.H
103	115	364.193	1452.74	1452.75	-4.08	1	33	0.00045	R.HIQYKGDGSIHAK.H
103	115	485.254	1452.74	1452.75	-4.01	1	29	0.0011	R.HIQYKGDGSIHAK.H
103	115	485.255	1452.74	1452.75	-3.95	1	21	0.0081	R.HIQYKGDGSIHAK.H
103	115	485.255	1452.74	1452.75	-3.88	1	32	0.00056	R.HIQYKGDGSIHAK.H
103	115	485.255	1452.74	1452.75	-3.87	1	39	0.00012	R.HIQYKGDGSIHAK.H
103	115	485.255	1452.74	1452.75	-3.81	1	38	0.00017	R.HIQYKGDGSIHAK.H
103	115	485.255	1452.74	1452.75	-3.8	1	44	4.4e-05	R.HIQYKGDGSIHAK.H
103	115	485.255	1452.74	1452.75	-3.78	1	33	0.00056	R.HIQYKGDGSIHAK.H
103	115	485.255	1452.74	1452.75	-3.74	1	45	2.9e-05	R.HIQYKGDGSIHAK.H
103	115	485.255	1452.74	1452.75	-3.73	1	26	0.0024	R.HIQYKGDGSIHAK.H
103	115	727.378	1452.74	1452.75	-3.64	1	22	0.007	R.HIQYKGDGSIHAK.H
103	115	485.255	1452.74	1452.75	-3.61	1	47	2e-05	R.HIQYKGDGSIHAK.H
103	115	485.255	1452.74	1452.75	-3.57	1	36	0.00024	R.HIQYKGDGSIHAK.H
103	115	364.193	1452.74	1452.75	-3.56	1	18	0.017	R.HIQYKGDGSIHAK.H
103	115	364.193	1452.74	1452.75	-3.52	1	39	0.00012	R.HIQYKGDGSIHAK.H
103	115	485.255	1452.74	1452.75	-3.5	1	34	0.00043	R.HIQYKGDGSIHAK.H
103	115	485.255	1452.74	1452.75	-3.48	1	28	0.0015	R.HIQYKGDGSIHAK.H
103	115	485.255	1452.74	1452.75	-3.48	1	45	3.5e-05	R.HIQYKGDGSIHAK.H
103	115	485.255	1452.74	1452.75	-3.46	1	41	7.3e-05	R.HIQYKGDGSIHAK.H
103	115	485.255	1452.74	1452.75	-3.41	1	24	0.004	R.HIQYKGDGSIHAK.H
103	115	485.255	1452.74	1452.75	-3.36	1	16	0.026	R.HIQYKGDGSIHAK.H
103	115	485.255	1452.74	1452.75	-3.34	1	36	0.00026	R.HIQYKGDGSIHAK.H
103	115	727.379	1452.74	1452.75	-3.18	1	15	0.031	R.HIQYKGDGSIHAK.H
103	115	485.255	1452.74	1452.75	-3.17	1	40	0.0001	R.HIQYKGDGSIHAK.H
103	115	485.255	1452.74	1452.75	-3.15	1	39	0.00013	R.HIQYKGDGSIHAK.H
103	115	364.193	1452.74	1452.75	-3.11	1	25	0.0032	R.HIQYKGDGSIHAK.H
103	115	485.255	1452.74	1452.75	-3.11	1	43	4.8e-05	R.HIQYKGDGSIHAK.H
103	115	485.255	1452.74	1452.75	-3.11	1	23	0.0047	R.HIQYKGDGSIHAK.H
103	115	485.255	1452.74	1452.75	-3.08	1	29	0.0012	R.HIQYKGDGSIHAK.H
103	115	364.193	1452.74	1452.75	-3	1	35	0.00034	R.HIQYKGDGSIHAK.H
103	115	485.255	1452.74	1452.75	-2.99	1	22	0.006	R.HIQYKGDGSIHAK.H
103	115	485.255	1452.74	1452.75	-2.94	1	37	0.00022	R.HIQYKGDGSIHAK.H
103	115	485.255	1452.74	1452.75	-2.84	1	30	0.00097	R.HIQYKGDGSIHAK.H
103	115	485.255	1452.74	1452.75	-2.8	1	37	0.00018	R.HIQYKGDGSIHAK.H
103	115	727.379	1452.74	1452.75	-2.74	1	44	4.5e-05	R.HIQYKGDGSIHAK.H
103	115	485.255	1452.74	1452.75	-2.68	1	46	2.7e-05	R.HIQYKGDGSIHAK.H
103	115	364.193	1452.74	1452.75	-2.67	1	43	4.6e-05	R.HIQYKGDGSIHAK.H
103	115	485.255	1452.74	1452.75	-2.66	1	39	0.00012	R.HIQYKGDGSIHAK.H
103	115	485.255	1452.74	1452.75	-2.64	1	41	7.1e-05	R.HIQYKGDGSIHAK.H
103	115	485.255	1452.74	1452.75	-2.63	1	26	0.0024	R.HIQYKGDGSIHAK.H
103	115	727.379	1452.74	1452.75	-2.6	1	31	0.00081	R.HIQYKGDGSIHAK.H
103	115	485.255	1452.74	1452.75	-2.53	1	35	0.00028	R.HIQYKGDGSIHAK.H
103	115	727.379	1452.74	1452.75	-2.52	1	24	0.0043	R.HIQYKGDGSIHAK.H
103	115	727.379	1452.74	1452.75	-2.49	1	47	2.1e-05	R.HIQYKGDGSIHAK.H
103	115	485.255	1452.74	1452.75	-2.43	1	48	1.6e-05	R.HIQYKGDGSIHAK.H
103	115	485.255	1452.74	1452.75	-2.34	1	51	8.5e-06	R.HIQYKGDGSIHAK.H
103	115	364.193	1452.74	1452.75	-2.27	1	44	3.6e-05	R.HIQYKGDGSIHAK.H
103	115	364.193	1452.74	1452.75	-2.26	1	35	0.0003	R.HIQYKGDGSIHAK.H
103	115	364.193	1452.74	1452.75	-2.23	1	18	0.016	R.HIQYKGDGSIHAK.H
103	115	364.193	1452.74	1452.75	-2.2	1	22	0.0059	R.HIQYKGDGSIHAK.H
103	115	485.255	1452.74	1452.75	-2.19	1	41	7.2e-05	R.HIQYKGDGSIHAK.H
103	115	485.255	1452.74	1452.75	-2.19	1	35	0.00031	R.HIQYKGDGSIHAK.H
103	115	485.255	1452.74	1452.75	-2.18	1	56	2.7e-06	R.HIQYKGDGSIHAK.H
103	115	364.193	1452.74	1452.75	-2.13	1	14	0.044	R.HIQYKGDGSIHAK.H
103	115	485.255	1452.74	1452.75	-2.09	1	52	6.1e-06	R.HIQYKGDGSIHAK.H
103	115	364.193	1452.74	1452.75	-2.08	1	16	0.024	R.HIQYKGDGSIHAK.H
103	115	485.255	1452.74	1452.75	-2.07	1	32	0.00064	R.HIQYKGDGSIHAK.H
103	115	727.38	1452.74	1452.75	-2.01	1	24	0.0042	R.HIQYKGDGSIHAK.H
103	115	485.255	1452.74	1452.75	-1.97	1	17	0.022	R.HIQYKGDGSIHAK.H
103	115	485.255	1452.74	1452.75	-1.97	1	43	4.7e-05	R.HIQYKGDGSIHAK.H
103	115	485.255	1452.74	1452.75	-1.97	1	43	5.2e-05	R.HIQYKGDGSIHAK.H
103	115	727.38	1452.74	1452.75	-1.94	1	33	0.00049	R.HIQYKGDGSIHAK.H
103	115	485.255	1452.74	1452.75	-1.94	1	30	0.0011	R.HIQYKGDGSIHAK.H
103	115	485.255	1452.74	1452.75	-1.93	1	46	2.7e-05	R.HIQYKGDGSIHAK.H
103	115	727.38	1452.74	1452.75	-1.87	1	38	0.00014	R.HIQYKGDGSIHAK.H
103	115	485.255	1452.74	1452.75	-1.82	1	22	0.006	R.HIQYKGDGSIHAK.H
103	115	485.255	1452.74	1452.75	-1.79	1	36	0.00022	R.HIQYKGDGSIHAK.H
103	115	485.255	1452.74	1452.75	-1.79	1	33	0.0005	R.HIQYKGDGSIHAK.H
103	115	485.255	1452.74	1452.75	-1.79	1	31	0.00084	R.HIQYKGDGSIHAK.H
103	115	485.255	1452.74	1452.75	-1.78	1	40	0.0001	R.HIQYKGDGSIHAK.H
103	115	485.255	1452.74	1452.75	-1.78	1	35	0.00029	R.HIQYKGDGSIHAK.H
103	115	485.256	1452.74	1452.75	-1.73	1	54	3.8e-06	R.HIQYKGDGSIHAK.H
103	115	727.38	1452.74	1452.75	-1.66	1	30	0.00093	R.HIQYKGDGSIHAK.H
103	115	485.256	1452.74	1452.75	-1.63	1	52	6e-06	R.HIQYKGDGSIHAK.H
103	115	364.193	1452.74	1452.75	-1.61	1	61	8.5e-07	R.HIQYKGDGSIHAK.H
103	115	485.256	1452.74	1452.75	-1.59	1	33	0.00053	R.HIQYKGDGSIHAK.H
103	115	485.256	1452.75	1452.75	-1.57	1	43	4.6e-05	R.HIQYKGDGSIHAK.H
103	115	364.194	1452.75	1452.75	-1.54	1	14	0.037	R.HIQYKGDGSIHAK.H
103	115	485.256	1452.75	1452.75	-1.53	1	39	0.00012	R.HIQYKGDGSIHAK.H
103	115	485.256	1452.75	1452.75	-1.51	1	43	5.5e-05	R.HIQYKGDGSIHAK.H
103	115	364.194	1452.75	1452.75	-1.44	1	24	0.0038	R.HIQYKGDGSIHAK.H
103	115	485.256	1452.75	1452.75	-1.42	1	48	1.5e-05	R.HIQYKGDGSIHAK.H
103	115	364.194	1452.75	1452.75	-1.4	1	23	0.0046	R.HIQYKGDGSIHAK.H
103	115	364.194	1452.75	1452.75	-1.34	1	36	0.00027	R.HIQYKGDGSIHAK.H
103	115	485.256	1452.75	1452.75	-1.34	1	30	0.0011	R.HIQYKGDGSIHAK.H
103	115	485.256	1452.75	1452.75	-1.33	1	36	0.00027	R.HIQYKGDGSIHAK.H
103	115	727.38	1452.75	1452.75	-1.3	1	25	0.0029	R.HIQYKGDGSIHAK.H
103	115	485.256	1452.75	1452.75	-1.29	1	34	0.00036	R.HIQYKGDGSIHAK.H
103	115	485.256	1452.75	1452.75	-1.29	1	28	0.0015	R.HIQYKGDGSIHAK.H
103	115	364.194	1452.75	1452.75	-1.26	1	23	0.005	R.HIQYKGDGSIHAK.H
103	115	364.194	1452.75	1452.75	-1.23	1	29	0.0013	R.HIQYKGDGSIHAK.H
103	115	485.256	1452.75	1452.75	-1.23	1	37	0.00018	R.HIQYKGDGSIHAK.H
103	115	364.194	1452.75	1452.75	-1.2	1	42	5.6e-05	R.HIQYKGDGSIHAK.H
103	115	485.256	1452.75	1452.75	-1.2	1	40	0.0001	R.HIQYKGDGSIHAK.H
103	115	727.38	1452.75	1452.75	-1.08	1	27	0.0019	R.HIQYKGDGSIHAK.H
103	115	485.256	1452.75	1452.75	-1.06	1	39	0.00014	R.HIQYKGDGSIHAK.H
103	115	727.38	1452.75	1452.75	-1.04	1	16	0.025	R.HIQYKGDGSIHAK.H
103	115	485.256	1452.75	1452.75	-1.03	1	13	0.049	R.HIQYKGDGSIHAK.H
103	115	364.194	1452.75	1452.75	-1.03	1	24	0.0036	R.HIQYKGDGSIHAK.H
103	115	485.256	1452.75	1452.75	-1.01	1	31	0.00077	R.HIQYKGDGSIHAK.H
103	115	485.256	1452.75	1452.75	-0.94	1	53	4.7e-06	R.HIQYKGDGSIHAK.H
103	115	727.38	1452.75	1452.75	-0.93	1	31	0.00081	R.HIQYKGDGSIHAK.H
103	115	364.194	1452.75	1452.75	-0.88	1	29	0.0012	R.HIQYKGDGSIHAK.H
103	115	364.194	1452.75	1452.75	-0.86	1	59	1.1e-06	R.HIQYKGDGSIHAK.H
103	115	364.194	1452.75	1452.75	-0.85	1	24	0.0036	R.HIQYKGDGSIHAK.H
103	115	364.194	1452.75	1452.75	-0.85	1	33	0.00051	R.HIQYKGDGSIHAK.H
103	115	364.194	1452.75	1452.75	-0.82	1	17	0.021	R.HIQYKGDGSIHAK.H
103	115	485.256	1452.75	1452.75	-0.81	1	34	0.00038	R.HIQYKGDGSIHAK.H
103	115	364.194	1452.75	1452.75	-0.78	1	36	0.00024	R.HIQYKGDGSIHAK.H
103	115	485.256	1452.75	1452.75	-0.67	1	32	0.00064	R.HIQYKGDGSIHAK.H
103	115	485.256	1452.75	1452.75	-0.66	1	43	5.2e-05	R.HIQYKGDGSIHAK.H
103	115	364.194	1452.75	1452.75	-0.6	1	23	0.0053	R.HIQYKGDGSIHAK.H
103	115	364.194	1452.75	1452.75	-0.59	1	17	0.021	R.HIQYKGDGSIHAK.H
103	115	485.256	1452.75	1452.75	-0.56	1	45	3.2e-05	R.HIQYKGDGSIHAK.H
103	115	364.194	1452.75	1452.75	-0.52	1	24	0.0037	R.HIQYKGDGSIHAK.H
103	115	485.256	1452.75	1452.75	-0.45	1	46	2.6e-05	R.HIQYKGDGSIHAK.H
103	115	364.194	1452.75	1452.75	-0.45	1	18	0.016	R.HIQYKGDGSIHAK.H
103	115	364.194	1452.75	1452.75	-0.43	1	32	0.00066	R.HIQYKGDGSIHAK.H
103	115	727.381	1452.75	1452.75	-0.36	1	21	0.0076	R.HIQYKGDGSIHAK.H
103	115	364.194	1452.75	1452.75	-0.33	1	36	0.00022	R.HIQYKGDGSIHAK.H
103	115	364.194	1452.75	1452.75	-0.33	1	24	0.0041	R.HIQYKGDGSIHAK.H
103	115	727.381	1452.75	1452.75	-0.29	1	21	0.0076	R.HIQYKGDGSIHAK.H
103	115	364.194	1452.75	1452.75	-0.28	1	44	3.7e-05	R.HIQYKGDGSIHAK.H
103	115	364.194	1452.75	1452.75	-0.27	1	40	0.00011	R.HIQYKGDGSIHAK.H
103	115	485.256	1452.75	1452.75	-0.27	1	41	8.5e-05	R.HIQYKGDGSIHAK.H
103	115	364.194	1452.75	1452.75	-0.26	1	25	0.0031	R.HIQYKGDGSIHAK.H
103	115	364.194	1452.75	1452.75	-0.19	1	21	0.0079	R.HIQYKGDGSIHAK.H
103	115	364.194	1452.75	1452.75	-0.16	1	18	0.015	R.HIQYKGDGSIHAK.H
103	115	485.256	1452.75	1452.75	-0.16	1	46	2.3e-05	R.HIQYKGDGSIHAK.H
103	115	485.256	1452.75	1452.75	-0.11	1	41	7.1e-05	R.HIQYKGDGSIHAK.H
103	115	364.194	1452.75	1452.75	-0.081	1	27	0.002	R.HIQYKGDGSIHAK.H
103	115	364.194	1452.75	1452.75	-0.042	1	30	0.00091	R.HIQYKGDGSIHAK.H
103	115	364.194	1452.75	1452.75	0.021	1	23	0.005	R.HIQYKGDGSIHAK.H
103	115	485.256	1452.75	1452.75	0.074	1	30	0.00091	R.HIQYKGDGSIHAK.H
103	115	364.194	1452.75	1452.75	0.18	1	22	0.0057	R.HIQYKGDGSIHAK.H
103	115	485.257	1452.75	1452.75	0.27	1	50	1.1e-05	R.HIQYKGDGSIHAK.H
103	115	485.257	1452.75	1452.75	0.48	1	51	8.2e-06	R.HIQYKGDGSIHAK.H
103	115	364.194	1452.75	1452.75	0.49	1	43	5.3e-05	R.HIQYKGDGSIHAK.H
103	115	727.381	1452.75	1452.75	0.5	1	21	0.008	R.HIQYKGDGSIHAK.H
103	115	364.194	1452.75	1452.75	0.59	1	45	3.2e-05	R.HIQYKGDGSIHAK.H
103	115	364.194	1452.75	1452.75	0.59	1	33	0.00053	R.HIQYKGDGSIHAK.H
103	115	485.257	1452.75	1452.75	0.67	1	19	0.013	R.HIQYKGDGSIHAK.H
103	115	727.382	1452.75	1452.75	0.88	1	35	0.00033	R.HIQYKGDGSIHAK.H
103	115	364.195	1452.75	1452.75	0.95	1	30	0.001	R.HIQYKGDGSIHAK.H
103	115	364.195	1452.75	1452.75	1.01	1	45	3.5e-05	R.HIQYKGDGSIHAK.H
103	115	485.257	1452.75	1452.75	1.07	1	19	0.013	R.HIQYKGDGSIHAK.H
103	115	485.257	1452.75	1452.75	1.07	1	45	3.2e-05	R.HIQYKGDGSIHAK.H
103	115	485.257	1452.75	1452.75	1.07	1	43	5.5e-05	R.HIQYKGDGSIHAK.H
103	115	485.257	1452.75	1452.75	1.07	1	44	4e-05	R.HIQYKGDGSIHAK.H
103	115	485.257	1452.75	1452.75	1.09	1	42	7e-05	R.HIQYKGDGSIHAK.H
103	115	485.257	1452.75	1452.75	1.1	1	37	0.00019	R.HIQYKGDGSIHAK.H
103	115	485.257	1452.75	1452.75	1.3	1	31	0.00078	R.HIQYKGDGSIHAK.H
103	115	364.195	1452.75	1452.75	1.36	1	33	0.0005	R.HIQYKGDGSIHAK.H
103	115	364.195	1452.75	1452.75	1.36	1	31	0.00082	R.HIQYKGDGSIHAK.H
103	115	485.257	1452.75	1452.75	1.38	1	36	0.00027	R.HIQYKGDGSIHAK.H
103	115	485.257	1452.75	1452.75	1.86	1	34	0.00041	R.HIQYKGDGSIHAK.H
103	115	485.257	1452.75	1452.75	1.89	1	31	0.00084	R.HIQYKGDGSIHAK.H
103	115	485.257	1452.75	1452.75	1.9	1	30	0.00097	R.HIQYKGDGSIHAK.H
103	115	364.195	1452.75	1452.75	2.02	1	33	0.00053	R.HIQYKGDGSIHAK.H
103	115	485.257	1452.75	1452.75	2.13	1	26	0.0024	R.HIQYKGDGSIHAK.H
103	115	364.195	1452.75	1452.75	2.29	1	56	2.8e-06	R.HIQYKGDGSIHAK.H
103	115	485.257	1452.75	1452.75	2.36	1	40	9.8e-05	R.HIQYKGDGSIHAK.H
103	115	485.258	1452.75	1452.75	2.41	1	36	0.00025	R.HIQYKGDGSIHAK.H
103	115	485.258	1452.75	1452.75	2.52	1	18	0.015	R.HIQYKGDGSIHAK.H
103	115	485.258	1452.75	1452.75	2.58	1	37	0.00021	R.HIQYKGDGSIHAK.H
103	115	364.195	1452.75	1452.75	2.87	1	31	0.00078	R.HIQYKGDGSIHAK.H
103	115	485.258	1452.75	1452.75	3.11	1	32	0.00063	R.HIQYKGDGSIHAK.H
103	115	485.258	1452.75	1452.75	3.24	1	40	0.0001	R.HIQYKGDGSIHAK.H
103	115	485.258	1452.75	1452.75	3.4	1	57	2.1e-06	R.HIQYKGDGSIHAK.H
103	115	364.196	1452.76	1452.75	5.86	1	42	6.9e-05	R.HIQYKGDGSIHAK.H
103	115	367.941	1467.73	1467.76	-16.5	1	26	0.0025	R.HIQYKGDGSIHAK.H + 3-Aminotyrosine (Y)
103	115	490.254	1467.74	1467.76	-11.5	1	14	0.041	R.HIQYKGDGSIHAK.H + 3-Aminotyrosine (Y)
103	115	490.255	1467.74	1467.76	-10.2	1	13	0.049	R.HIQYKGDGSIHAK.H + 3-Aminotyrosine (Y)
103	115	490.256	1467.75	1467.76	-8.13	1	24	0.0037	R.HIQYKGDGSIHAK.H + 3-Aminotyrosine (Y)
103	121	566.287	2261.12	2261.13	-3.67	2	20	0.0098	R.HIQYKGDGSIHAKHQHFMK.N
103	121	754.714	2261.12	2261.13	-2.91	2	44	3.6e-05	R.HIQYKGDGSIHAKHQHFMK.N
103	121	453.232	2261.12	2261.13	-2.04	2	36	0.00023	R.HIQYKGDGSIHAKHQHFMK.N
103	121	566.289	2261.13	2261.13	-0.17	2	36	0.00028	R.HIQYKGDGSIHAKHQHFMK.N
103	121	453.233	2261.13	2261.13	0.26	2	39	0.00014	R.HIQYKGDGSIHAKHQHFMK.N
103	121	566.29	2261.13	2261.13	0.99	2	29	0.0011	R.HIQYKGDGSIHAKHQHFMK.N
103	121	453.233	2261.13	2261.13	1.49	2	13	0.05	R.HIQYKGDGSIHAKHQHFMK.N
103	121	570.289	2277.13	2277.12	1.61	2	13	0.046	R.HIQYKGDGSIHAKHQHFMK.N + Oxidation (M)
108	115	784.391	783.384	783.388	-4.62	0	37	0.00021	K.GDGSIHAK.H
108	115	784.392	783.384	783.388	-3.91	0	33	0.00052	K.GDGSIHAK.H
108	115	392.7	783.385	783.388	-2.53	0	32	0.00067	K.GDGSIHAK.H
108	115	784.394	783.387	783.388	-0.86	0	20	0.0099	K.GDGSIHAK.H
108	115	392.701	783.388	783.388	-0.079	0	34	0.00041	K.GDGSIHAK.H
108	115	392.701	783.388	783.388	0.67	0	46	2.4e-05	K.GDGSIHAK.H
108	115	392.703	783.392	783.388	5.91	0	36	0.00026	K.GDGSIHAK.H
108	121	531.596	1591.77	1591.77	-1.73	1	18	0.015	K.GDGSIHAKHQHFMK.N
108	121	531.596	1591.77	1591.77	-1.15	1	16	0.027	K.GDGSIHAKHQHFMK.N
108	121	796.891	1591.77	1591.77	0.014	1	23	0.0048	K.GDGSIHAKHQHFMK.N
108	121	536.928	1607.76	1607.76	-0.24	1	35	0.00034	K.GDGSIHAKHQHFMK.N + Oxidation (M)
116	121	414.197	826.38	826.391	-13.2	0	18	0.018	K.HQHFMK.N
116	121	414.199	826.383	826.391	-9.66	0	15	0.033	K.HQHFMK.N
116	121	276.468	826.383	826.391	-9.36	0	17	0.021	K.HQHFMK.N
116	121	414.199	826.383	826.391	-8.98	0	14	0.039	K.HQHFMK.N
116	121	414.199	826.384	826.391	-8.49	0	22	0.0058	K.HQHFMK.N
116	121	414.199	826.384	826.391	-7.93	0	16	0.024	K.HQHFMK.N
116	121	414.2	826.385	826.391	-7.42	0	27	0.0019	K.HQHFMK.N
116	121	414.2	826.385	826.391	-7.17	0	24	0.0037	K.HQHFMK.N
116	121	827.392	826.385	826.391	-6.84	0	13	0.049	K.HQHFMK.N
116	121	414.2	826.385	826.391	-6.73	0	22	0.0059	K.HQHFMK.N
116	121	414.2	826.385	826.391	-6.66	0	22	0.0059	K.HQHFMK.N
116	121	414.2	826.386	826.391	-6.38	0	32	0.00063	K.HQHFMK.N
116	121	414.2	826.386	826.391	-6.34	0	14	0.038	K.HQHFMK.N
116	121	414.2	826.386	826.391	-6.2	0	14	0.038	K.HQHFMK.N
116	121	414.2	826.386	826.391	-6.07	0	25	0.0035	K.HQHFMK.N
116	121	414.2	826.386	826.391	-6.01	0	17	0.019	K.HQHFMK.N
116	121	414.2	826.386	826.391	-5.98	0	21	0.0082	K.HQHFMK.N
116	121	414.2	826.386	826.391	-5.87	0	16	0.023	K.HQHFMK.N
116	121	414.2	826.386	826.391	-5.81	0	27	0.002	K.HQHFMK.N
116	121	276.469	826.387	826.391	-5	0	13	0.049	K.HQHFMK.N
116	121	414.201	826.387	826.391	-5	0	19	0.013	K.HQHFMK.N
116	121	414.201	826.387	826.391	-4.8	0	14	0.036	K.HQHFMK.N
116	121	276.47	826.387	826.391	-4.51	0	19	0.012	K.HQHFMK.N
116	121	414.201	826.387	826.391	-4.3	0	17	0.02	K.HQHFMK.N
116	121	414.201	826.387	826.391	-4.21	0	25	0.0032	K.HQHFMK.N
116	121	414.201	826.387	826.391	-4.1	0	20	0.011	K.HQHFMK.N
116	121	414.201	826.388	826.391	-4.01	0	13	0.045	K.HQHFMK.N
116	121	414.201	826.388	826.391	-3.81	0	30	0.0011	K.HQHFMK.N
116	121	414.201	826.388	826.391	-3.62	0	20	0.0098	K.HQHFMK.N
116	121	414.201	826.388	826.391	-3.5	0	21	0.0074	K.HQHFMK.N
116	121	827.395	826.388	826.391	-3.33	0	16	0.026	K.HQHFMK.N
116	121	414.201	826.388	826.391	-3.13	0	30	0.00094	K.HQHFMK.N
116	121	414.202	826.389	826.391	-2.86	0	27	0.0018	K.HQHFMK.N
116	121	414.202	826.389	826.391	-2.71	0	28	0.0018	K.HQHFMK.N
116	121	414.202	826.389	826.391	-2.45	0	21	0.0073	K.HQHFMK.N
116	121	414.202	826.389	826.391	-2.38	0	19	0.013	K.HQHFMK.N
116	121	414.202	826.389	826.391	-2.24	0	22	0.0061	K.HQHFMK.N
116	121	414.202	826.389	826.391	-2.2	0	21	0.0084	K.HQHFMK.N
116	121	414.202	826.389	826.391	-1.86	0	29	0.0013	K.HQHFMK.N
116	121	414.202	826.389	826.391	-1.68	0	17	0.019	K.HQHFMK.N
116	121	414.202	826.389	826.391	-1.64	0	33	0.00048	K.HQHFMK.N
116	121	414.202	826.389	826.391	-1.62	0	21	0.0081	K.HQHFMK.N
116	121	414.202	826.39	826.391	-1.53	0	26	0.0027	K.HQHFMK.N
116	121	414.202	826.39	826.391	-1.49	0	27	0.002	K.HQHFMK.N
116	121	414.202	826.39	826.391	-1.38	0	27	0.0018	K.HQHFMK.N
116	121	414.202	826.39	826.391	-0.91	0	22	0.006	K.HQHFMK.N
116	121	414.202	826.39	826.391	-0.88	0	17	0.02	K.HQHFMK.N
116	121	414.202	826.39	826.391	-0.87	0	32	0.00058	K.HQHFMK.N
116	121	414.202	826.39	826.391	-0.78	0	24	0.0044	K.HQHFMK.N
116	121	414.202	826.39	826.391	-0.66	0	33	0.00047	K.HQHFMK.N
116	121	414.202	826.39	826.391	-0.5	0	31	0.00073	K.HQHFMK.N
116	121	414.202	826.39	826.391	-0.47	0	22	0.0064	K.HQHFMK.N
116	121	414.202	826.39	826.391	-0.47	0	25	0.0031	K.HQHFMK.N
116	121	414.202	826.39	826.391	-0.35	0	17	0.022	K.HQHFMK.N
116	121	414.202	826.39	826.391	-0.35	0	22	0.0058	K.HQHFMK.N
116	121	414.203	826.391	826.391	-0.2	0	32	0.00065	K.HQHFMK.N
116	121	414.203	826.391	826.391	-0.14	0	28	0.0017	K.HQHFMK.N
116	121	414.203	826.391	826.391	0.28	0	25	0.0029	K.HQHFMK.N
116	121	414.203	826.391	826.391	0.3	0	29	0.0013	K.HQHFMK.N
116	121	414.203	826.391	826.391	0.32	0	22	0.007	K.HQHFMK.N
116	121	414.203	826.391	826.391	0.57	0	24	0.0041	K.HQHFMK.N
116	121	414.203	826.391	826.391	0.59	0	24	0.0042	K.HQHFMK.N
116	121	414.203	826.391	826.391	0.74	0	31	0.00076	K.HQHFMK.N
116	121	414.203	826.391	826.391	0.78	0	32	0.00065	K.HQHFMK.N
116	121	414.203	826.392	826.391	1.07	0	20	0.0094	K.HQHFMK.N
116	121	414.203	826.392	826.391	1.08	0	24	0.0042	K.HQHFMK.N
116	121	414.203	826.392	826.391	1.09	0	22	0.0064	K.HQHFMK.N
116	121	414.203	826.392	826.391	1.18	0	28	0.0014	K.HQHFMK.N
116	121	414.204	826.392	826.391	1.89	0	27	0.0022	K.HQHFMK.N
116	121	414.204	826.393	826.391	2.24	0	22	0.0061	K.HQHFMK.N
116	121	414.204	826.393	826.391	2.43	0	27	0.002	K.HQHFMK.N
116	121	414.204	826.394	826.391	4.46	0	37	0.00021	K.HQHFMK.N
116	121	422.197	842.379	842.386	-7.59	0	36	0.00023	K.HQHFMK.N + Oxidation (M)
116	121	422.198	842.381	842.386	-5.95	0	26	0.0023	K.HQHFMK.N + Oxidation (M)
116	121	422.198	842.381	842.386	-5.46	0	39	0.00012	K.HQHFMK.N + Oxidation (M)
116	121	281.801	842.381	842.386	-5.17	0	15	0.032	K.HQHFMK.N + Oxidation (M)
116	121	422.198	842.382	842.386	-4.79	0	21	0.0074	K.HQHFMK.N + Oxidation (M)
116	121	843.389	842.382	842.386	-4.66	0	17	0.022	K.HQHFMK.N + Oxidation (M)
116	121	843.389	842.382	842.386	-4.36	0	15	0.032	K.HQHFMK.N + Oxidation (M)
116	121	422.199	842.383	842.386	-3.84	0	31	0.00082	K.HQHFMK.N + Oxidation (M)
116	121	422.199	842.383	842.386	-3.2	0	29	0.0013	K.HQHFMK.N + Oxidation (M)
116	121	422.199	842.383	842.386	-2.98	0	39	0.00012	K.HQHFMK.N + Oxidation (M)
116	121	422.199	842.383	842.386	-2.9	0	28	0.0017	K.HQHFMK.N + Oxidation (M)
116	121	422.199	842.383	842.386	-2.86	0	28	0.0015	K.HQHFMK.N + Oxidation (M)
116	121	422.199	842.384	842.386	-2.42	0	36	0.00028	K.HQHFMK.N + Oxidation (M)
116	121	422.199	842.384	842.386	-2.29	0	16	0.027	K.HQHFMK.N + Oxidation (M)
116	121	422.199	842.384	842.386	-2.15	0	38	0.00014	K.HQHFMK.N + Oxidation (M)
116	121	422.199	842.384	842.386	-1.68	0	34	0.00043	K.HQHFMK.N + Oxidation (M)
116	121	422.2	842.385	842.386	-1.43	0	32	0.00066	K.HQHFMK.N + Oxidation (M)
116	121	422.2	842.385	842.386	-1.39	0	17	0.019	K.HQHFMK.N + Oxidation (M)
116	121	422.2	842.385	842.386	-1.31	0	27	0.0022	K.HQHFMK.N + Oxidation (M)
116	121	422.2	842.385	842.386	-1.17	0	31	0.00085	K.HQHFMK.N + Oxidation (M)
116	121	422.2	842.385	842.386	-0.96	0	22	0.0061	K.HQHFMK.N + Oxidation (M)
116	121	422.2	842.385	842.386	-0.25	0	39	0.00012	K.HQHFMK.N + Oxidation (M)
116	121	422.2	842.386	842.386	0.05	0	20	0.0092	K.HQHFMK.N + Oxidation (M)
116	121	422.2	842.386	842.386	0.15	0	13	0.05	K.HQHFMK.N + Oxidation (M)
116	121	422.2	842.386	842.386	0.32	0	40	9.6e-05	K.HQHFMK.N + Oxidation (M)
116	121	422.2	842.386	842.386	0.45	0	27	0.0019	K.HQHFMK.N + Oxidation (M)
116	121	281.803	842.386	842.386	0.5	0	13	0.046	K.HQHFMK.N + Oxidation (M)
116	121	422.2	842.386	842.386	0.51	0	20	0.0096	K.HQHFMK.N + Oxidation (M)
116	121	281.803	842.387	842.386	1.63	0	18	0.014	K.HQHFMK.N + Oxidation (M)
116	137	674.319	2693.25	2693.24	0.57	1	19	0.012	K.HQHFMKNGTYHNIVEFTGQDFK.E + Oxidation (M)
122	137	623.956	1868.85	1868.87	-11.7	0	33	0.00051	K.NGTYHNIVEFTGQDFK.E
122	137	623.957	1868.85	1868.87	-10.8	0	23	0.0047	K.NGTYHNIVEFTGQDFK.E
122	137	623.96	1868.86	1868.87	-6.21	0	31	0.00076	K.NGTYHNIVEFTGQDFK.E
122	137	623.96	1868.86	1868.87	-6.05	0	28	0.0016	K.NGTYHNIVEFTGQDFK.E
122	137	623.961	1868.86	1868.87	-5.11	0	37	0.00018	K.NGTYHNIVEFTGQDFK.E
122	137	623.961	1868.86	1868.87	-5.07	0	42	6e-05	K.NGTYHNIVEFTGQDFK.E
122	137	623.961	1868.86	1868.87	-4.15	0	40	0.00011	K.NGTYHNIVEFTGQDFK.E
122	137	623.962	1868.86	1868.87	-2.54	0	53	5.3e-06	K.NGTYHNIVEFTGQDFK.E
122	137	935.44	1868.87	1868.87	-2.03	0	42	5.7e-05	K.NGTYHNIVEFTGQDFK.E
122	137	623.963	1868.87	1868.87	-1.71	0	36	0.00026	K.NGTYHNIVEFTGQDFK.E
122	137	623.963	1868.87	1868.87	-1.56	0	39	0.00013	K.NGTYHNIVEFTGQDFK.E
122	137	935.441	1868.87	1868.87	-0.96	0	33	0.00047	K.NGTYHNIVEFTGQDFK.E
122	137	935.441	1868.87	1868.87	-0.56	0	61	7.7e-07	K.NGTYHNIVEFTGQDFK.E
122	160	880.226	4396.09	4396.12	-6.21	1	21	0.0087	K.NGTYHNIVEFTGQDFKENSPVLTGDMNVSLPNEVQHIPR.D
122	160	880.226	4396.09	4396.12	-5.95	1	21	0.0087	K.NGTYHNIVEFTGQDFKENSPVLTGDMNVSLPNEVQHIPR.D
122	160	880.227	4396.1	4396.12	-4.37	1	26	0.0023	K.NGTYHNIVEFTGQDFKENSPVLTGDMNVSLPNEVQHIPR.D
122	160	880.228	4396.1	4396.12	-3.26	1	21	0.0077	K.NGTYHNIVEFTGQDFKENSPVLTGDMNVSLPNEVQHIPR.D
122	160	880.23	4396.11	4396.12	-1.24	1	27	0.0018	K.NGTYHNIVEFTGQDFKENSPVLTGDMNVSLPNEVQHIPR.D
122	160	1100.04	4396.11	4396.12	-0.99	1	15	0.034	K.NGTYHNIVEFTGQDFKENSPVLTGDMNVSLPNEVQHIPR.D
122	160	880.23	4396.11	4396.12	-0.87	1	30	0.0011	K.NGTYHNIVEFTGQDFKENSPVLTGDMNVSLPNEVQHIPR.D
122	160	880.231	4396.12	4396.12	0.15	1	32	0.00062	K.NGTYHNIVEFTGQDFKENSPVLTGDMNVSLPNEVQHIPR.D
122	160	880.231	4396.12	4396.12	0.6	1	30	0.00097	K.NGTYHNIVEFTGQDFKENSPVLTGDMNVSLPNEVQHIPR.D
122	160	880.232	4396.12	4396.12	1.46	1	35	0.00029	K.NGTYHNIVEFTGQDFKENSPVLTGDMNVSLPNEVQHIPR.D
122	160	880.233	4396.13	4396.12	2.75	1	41	8.3e-05	K.NGTYHNIVEFTGQDFKENSPVLTGDMNVSLPNEVQHIPR.D
122	160	880.233	4396.13	4396.12	2.76	1	32	0.00062	K.NGTYHNIVEFTGQDFKENSPVLTGDMNVSLPNEVQHIPR.D
122	160	880.235	4396.14	4396.12	4.18	1	41	7.6e-05	K.NGTYHNIVEFTGQDFKENSPVLTGDMNVSLPNEVQHIPR.D
122	160	883.429	4412.11	4412.11	-1.04	1	21	0.0075	K.NGTYHNIVEFTGQDFKENSPVLTGDMNVSLPNEVQHIPR.D + Oxidation (M)
122	160	883.429	4412.11	4412.11	-0.68	1	25	0.0033	K.NGTYHNIVEFTGQDFKENSPVLTGDMNVSLPNEVQHIPR.D + Oxidation (M)
122	160	883.43	4412.11	4412.11	0.082	1	20	0.0097	K.NGTYHNIVEFTGQDFKENSPVLTGDMNVSLPNEVQHIPR.D + Oxidation (M)
122	160	883.431	4412.12	4412.11	1.11	1	25	0.0029	K.NGTYHNIVEFTGQDFKENSPVLTGDMNVSLPNEVQHIPR.D + Oxidation (M)
122	160	883.433	4412.13	4412.11	3.28	1	40	9.2e-05	K.NGTYHNIVEFTGQDFKENSPVLTGDMNVSLPNEVQHIPR.D + Oxidation (M)
122	160	883.434	4412.13	4412.11	4.79	1	34	0.00037	K.NGTYHNIVEFTGQDFKENSPVLTGDMNVSLPNEVQHIPR.D + Oxidation (M)
138	160	1273.63	2545.25	2545.26	-3.63	0	18	0.016	K.ENSPVLTGDMNVSLPNEVQHIPR.D
138	160	849.426	2545.26	2545.26	-1.24	0	18	0.017	K.ENSPVLTGDMNVSLPNEVQHIPR.D
138	160	637.322	2545.26	2545.26	-0.3	0	35	0.00029	K.ENSPVLTGDMNVSLPNEVQHIPR.D
138	160	849.427	2545.26	2545.26	-0.28	0	32	0.00062	K.ENSPVLTGDMNVSLPNEVQHIPR.D
138	160	849.428	2545.26	2545.26	0.95	0	24	0.0042	K.ENSPVLTGDMNVSLPNEVQHIPR.D
138	160	849.429	2545.26	2545.26	1.92	0	25	0.0032	K.ENSPVLTGDMNVSLPNEVQHIPR.D
138	160	849.43	2545.27	2545.26	3.69	0	22	0.0069	K.ENSPVLTGDMNVSLPNEVQHIPR.D
138	160	849.432	2545.27	2545.26	5.78	0	19	0.012	K.ENSPVLTGDMNVSLPNEVQHIPR.D
138	160	854.755	2561.24	2561.25	-4.62	0	27	0.0019	K.ENSPVLTGDMNVSLPNEVQHIPR.D + Oxidation (M)
138	160	854.756	2561.25	2561.25	-2.73	0	24	0.004	K.ENSPVLTGDMNVSLPNEVQHIPR.D + Oxidation (M)
138	160	854.757	2561.25	2561.25	-1.72	0	22	0.0066	K.ENSPVLTGDMNVSLPNEVQHIPR.D + Oxidation (M)
138	160	854.757	2561.25	2561.25	-1.51	0	16	0.023	K.ENSPVLTGDMNVSLPNEVQHIPR.D + Oxidation (M)
138	160	854.759	2561.25	2561.25	-0.32	0	14	0.037	K.ENSPVLTGDMNVSLPNEVQHIPR.D + Oxidation (M)
138	160	854.759	2561.25	2561.25	-0.2	0	17	0.022	K.ENSPVLTGDMNVSLPNEVQHIPR.D + Oxidation (M)
138	160	854.759	2561.25	2561.25	-0.013	0	20	0.0097	K.ENSPVLTGDMNVSLPNEVQHIPR.D + Oxidation (M)
138	160	854.759	2561.26	2561.25	0.22	0	38	0.00017	K.ENSPVLTGDMNVSLPNEVQHIPR.D + Oxidation (M)
138	160	854.759	2561.26	2561.25	0.29	0	39	0.00011	K.ENSPVLTGDMNVSLPNEVQHIPR.D + Oxidation (M)
138	160	854.759	2561.26	2561.25	0.52	0	21	0.0073	K.ENSPVLTGDMNVSLPNEVQHIPR.D + Oxidation (M)
138	160	854.759	2561.26	2561.25	0.57	0	27	0.0018	K.ENSPVLTGDMNVSLPNEVQHIPR.D + Oxidation (M)
138	160	854.76	2561.26	2561.25	1.47	0	31	0.00087	K.ENSPVLTGDMNVSLPNEVQHIPR.D + Oxidation (M)
138	160	854.76	2561.26	2561.25	1.87	0	19	0.014	K.ENSPVLTGDMNVSLPNEVQHIPR.D + Oxidation (M)
138	160	854.76	2561.26	2561.25	1.87	0	20	0.0089	K.ENSPVLTGDMNVSLPNEVQHIPR.D + Oxidation (M)
138	160	854.76	2561.26	2561.25	2.05	0	24	0.0043	K.ENSPVLTGDMNVSLPNEVQHIPR.D + Oxidation (M)
138	160	854.761	2561.26	2561.25	2.14	0	29	0.0013	K.ENSPVLTGDMNVSLPNEVQHIPR.D + Oxidation (M)
138	160	854.761	2561.26	2561.25	2.86	0	24	0.0044	K.ENSPVLTGDMNVSLPNEVQHIPR.D + Oxidation (M)
138	160	854.761	2561.26	2561.25	3.27	0	17	0.018	K.ENSPVLTGDMNVSLPNEVQHIPR.D + Oxidation (M)
138	160	854.762	2561.26	2561.25	3.71	0	15	0.032	K.ENSPVLTGDMNVSLPNEVQHIPR.D + Oxidation (M)
138	178	1141.07	4560.24	4560.25	-1.78	1	20	0.0094	K.ENSPVLTGDMNVSLPNEVQHIPRDDGVECPVTLLYPLLSDK.S
138	178	1141.07	4560.26	4560.25	1.15	1	16	0.027	K.ENSPVLTGDMNVSLPNEVQHIPRDDGVECPVTLLYPLLSDK.S
138	180	959.282	4791.38	4791.37	0.31	2	23	0.0055	K.ENSPVLTGDMNVSLPNEVQHIPRDDGVECPVTLLYPLLSDKSK.C + Oxidation (M)
138	180	959.285	4791.39	4791.37	3.64	2	16	0.024	K.ENSPVLTGDMNVSLPNEVQHIPRDDGVECPVTLLYPLLSDKSK.C + Oxidation (M)
138	180	959.289	4791.41	4791.37	7.34	2	13	0.045	K.ENSPVLTGDMNVSLPNEVQHIPRDDGVECPVTLLYPLLSDKSK.C + Oxidation (M)
161	178	1017.5	2032.99	2033	-6.26	0	25	0.0029	R.DDGVECPVTLLYPLLSDK.S
161	178	1017.5	2032.99	2033	-4.54	0	46	2.3e-05	R.DDGVECPVTLLYPLLSDK.S
161	178	1017.51	2033	2033	-3.28	0	29	0.0014	R.DDGVECPVTLLYPLLSDK.S
161	178	1017.51	2033	2033	-2.96	0	66	2.3e-07	R.DDGVECPVTLLYPLLSDK.S
161	178	1017.51	2033	2033	-2.44	0	46	2.5e-05	R.DDGVECPVTLLYPLLSDK.S
161	178	1017.51	2033	2033	-2.12	0	60	1e-06	R.DDGVECPVTLLYPLLSDK.S
161	178	1017.51	2033	2033	-1.16	0	21	0.0075	R.DDGVECPVTLLYPLLSDK.S
161	178	1017.51	2033	2033	-1.02	0	63	4.5e-07	R.DDGVECPVTLLYPLLSDK.S
161	178	1017.51	2033	2033	0.83	0	53	5e-06	R.DDGVECPVTLLYPLLSDK.S
161	178	1017.51	2033.01	2033	3.25	0	68	1.6e-07	R.DDGVECPVTLLYPLLSDK.S
161	180	750.379	2248.12	2248.13	-6.03	1	17	0.019	R.DDGVECPVTLLYPLLSDKSK.C
161	180	750.38	2248.12	2248.13	-5.65	1	24	0.0039	R.DDGVECPVTLLYPLLSDKSK.C
161	180	750.38	2248.12	2248.13	-5.63	1	42	5.8e-05	R.DDGVECPVTLLYPLLSDKSK.C
161	180	750.381	2248.12	2248.13	-4.18	1	32	0.00068	R.DDGVECPVTLLYPLLSDKSK.C
161	180	1125.07	2248.12	2248.13	-3.87	1	48	1.8e-05	R.DDGVECPVTLLYPLLSDKSK.C
161	180	750.382	2248.12	2248.13	-2.27	1	46	2.5e-05	R.DDGVECPVTLLYPLLSDKSK.C
161	180	750.383	2248.13	2248.13	-1	1	48	1.7e-05	R.DDGVECPVTLLYPLLSDKSK.C
161	180	750.385	2248.13	2248.13	1.79	1	31	0.00082	R.DDGVECPVTLLYPLLSDKSK.C
179	207	699.948	3494.7	3494.71	-1.1	1	23	0.0053	K.SKCVEAHQNTICKPLHNQPAPDVPYHWIR.K
179	207	874.685	3494.71	3494.71	0.55	1	17	0.02	K.SKCVEAHQNTICKPLHNQPAPDVPYHWIR.K
179	207	699.95	3494.71	3494.71	1.09	1	28	0.0015	K.SKCVEAHQNTICKPLHNQPAPDVPYHWIR.K
179	207	699.951	3494.72	3494.71	2.52	1	33	0.00048	K.SKCVEAHQNTICKPLHNQPAPDVPYHWIR.K
179	207	699.951	3494.72	3494.71	3.02	1	41	8e-05	K.SKCVEAHQNTICKPLHNQPAPDVPYHWIR.K
179	208	725.567	3622.8	3622.8	-0.75	2	16	0.028	K.SKCVEAHQNTICKPLHNQPAPDVPYHWIRK.Q
179	208	725.568	3622.8	3622.8	-0.042	2	15	0.031	K.SKCVEAHQNTICKPLHNQPAPDVPYHWIRK.Q
179	208	725.569	3622.81	3622.8	1.83	2	31	0.00078	K.SKCVEAHQNTICKPLHNQPAPDVPYHWIRK.Q
181	207	656.918	3279.56	3279.58	-7.88	0	25	0.0034	K.CVEAHQNTICKPLHNQPAPDVPYHWIR.K
181	207	656.919	3279.56	3279.58	-6.88	0	21	0.0073	K.CVEAHQNTICKPLHNQPAPDVPYHWIR.K
181	207	820.898	3279.56	3279.58	-5.95	0	14	0.036	K.CVEAHQNTICKPLHNQPAPDVPYHWIR.K
181	207	820.898	3279.56	3279.58	-5.93	0	23	0.0045	K.CVEAHQNTICKPLHNQPAPDVPYHWIR.K
181	207	820.898	3279.56	3279.58	-5.61	0	16	0.025	K.CVEAHQNTICKPLHNQPAPDVPYHWIR.K
181	207	656.92	3279.56	3279.58	-5.28	0	14	0.036	K.CVEAHQNTICKPLHNQPAPDVPYHWIR.K
181	207	820.899	3279.57	3279.58	-4.12	0	17	0.021	K.CVEAHQNTICKPLHNQPAPDVPYHWIR.K
181	207	656.921	3279.57	3279.58	-3.74	0	18	0.017	K.CVEAHQNTICKPLHNQPAPDVPYHWIR.K
181	207	656.922	3279.57	3279.58	-3.19	0	15	0.029	K.CVEAHQNTICKPLHNQPAPDVPYHWIR.K
181	207	656.922	3279.57	3279.58	-2.96	0	38	0.00016	K.CVEAHQNTICKPLHNQPAPDVPYHWIR.K
181	207	656.922	3279.57	3279.58	-2.82	0	39	0.00012	K.CVEAHQNTICKPLHNQPAPDVPYHWIR.K
181	207	656.922	3279.57	3279.58	-2.27	0	37	0.00018	K.CVEAHQNTICKPLHNQPAPDVPYHWIR.K
181	207	820.901	3279.57	3279.58	-2.13	0	13	0.047	K.CVEAHQNTICKPLHNQPAPDVPYHWIR.K
181	207	820.901	3279.58	3279.58	-1.91	0	14	0.036	K.CVEAHQNTICKPLHNQPAPDVPYHWIR.K
181	207	656.923	3279.58	3279.58	-1.6	0	25	0.003	K.CVEAHQNTICKPLHNQPAPDVPYHWIR.K
181	207	820.902	3279.58	3279.58	-1.48	0	14	0.044	K.CVEAHQNTICKPLHNQPAPDVPYHWIR.K
181	207	656.923	3279.58	3279.58	-1.32	0	23	0.0046	K.CVEAHQNTICKPLHNQPAPDVPYHWIR.K
181	207	656.923	3279.58	3279.58	-1.17	0	25	0.0029	K.CVEAHQNTICKPLHNQPAPDVPYHWIR.K
181	207	820.902	3279.58	3279.58	-0.64	0	20	0.0096	K.CVEAHQNTICKPLHNQPAPDVPYHWIR.K
181	207	656.923	3279.58	3279.58	-0.58	0	39	0.00012	K.CVEAHQNTICKPLHNQPAPDVPYHWIR.K
181	207	656.924	3279.58	3279.58	-0.094	0	17	0.018	K.CVEAHQNTICKPLHNQPAPDVPYHWIR.K
181	207	820.903	3279.58	3279.58	-0.05	0	17	0.021	K.CVEAHQNTICKPLHNQPAPDVPYHWIR.K
181	207	656.924	3279.58	3279.58	-0.042	0	38	0.00018	K.CVEAHQNTICKPLHNQPAPDVPYHWIR.K
181	207	656.924	3279.58	3279.58	-0.041	0	21	0.0088	K.CVEAHQNTICKPLHNQPAPDVPYHWIR.K
181	207	656.924	3279.58	3279.58	0.24	0	34	0.00043	K.CVEAHQNTICKPLHNQPAPDVPYHWIR.K
181	207	656.924	3279.58	3279.58	0.31	0	23	0.0045	K.CVEAHQNTICKPLHNQPAPDVPYHWIR.K
181	207	656.924	3279.58	3279.58	0.48	0	22	0.0061	K.CVEAHQNTICKPLHNQPAPDVPYHWIR.K
181	207	656.924	3279.58	3279.58	0.65	0	20	0.0097	K.CVEAHQNTICKPLHNQPAPDVPYHWIR.K
181	207	656.924	3279.58	3279.58	0.77	0	28	0.0017	K.CVEAHQNTICKPLHNQPAPDVPYHWIR.K
181	207	656.924	3279.58	3279.58	0.8	0	16	0.027	K.CVEAHQNTICKPLHNQPAPDVPYHWIR.K
181	207	656.924	3279.58	3279.58	0.94	0	15	0.031	K.CVEAHQNTICKPLHNQPAPDVPYHWIR.K
181	207	820.904	3279.59	3279.58	0.95	0	18	0.016	K.CVEAHQNTICKPLHNQPAPDVPYHWIR.K
181	207	656.924	3279.59	3279.58	1.02	0	17	0.02	K.CVEAHQNTICKPLHNQPAPDVPYHWIR.K
181	207	820.904	3279.59	3279.58	1.24	0	17	0.021	K.CVEAHQNTICKPLHNQPAPDVPYHWIR.K
181	207	656.924	3279.59	3279.58	1.28	0	21	0.0086	K.CVEAHQNTICKPLHNQPAPDVPYHWIR.K
181	207	820.904	3279.59	3279.58	1.31	0	17	0.018	K.CVEAHQNTICKPLHNQPAPDVPYHWIR.K
181	207	656.924	3279.59	3279.58	1.32	0	22	0.0065	K.CVEAHQNTICKPLHNQPAPDVPYHWIR.K
181	207	656.925	3279.59	3279.58	1.49	0	34	0.00038	K.CVEAHQNTICKPLHNQPAPDVPYHWIR.K
181	207	656.925	3279.59	3279.58	1.58	0	14	0.042	K.CVEAHQNTICKPLHNQPAPDVPYHWIR.K
181	207	656.925	3279.59	3279.58	1.77	0	29	0.0012	K.CVEAHQNTICKPLHNQPAPDVPYHWIR.K
181	207	656.925	3279.59	3279.58	1.85	0	14	0.036	K.CVEAHQNTICKPLHNQPAPDVPYHWIR.K
181	207	656.925	3279.59	3279.58	1.92	0	28	0.0017	K.CVEAHQNTICKPLHNQPAPDVPYHWIR.K
181	207	656.925	3279.59	3279.58	1.94	0	21	0.0074	K.CVEAHQNTICKPLHNQPAPDVPYHWIR.K
181	207	656.925	3279.59	3279.58	2.44	0	33	0.00048	K.CVEAHQNTICKPLHNQPAPDVPYHWIR.K
181	207	656.926	3279.59	3279.58	2.76	0	15	0.029	K.CVEAHQNTICKPLHNQPAPDVPYHWIR.K
181	207	656.926	3279.59	3279.58	2.8	0	24	0.0038	K.CVEAHQNTICKPLHNQPAPDVPYHWIR.K
181	207	656.926	3279.59	3279.58	2.89	0	25	0.0033	K.CVEAHQNTICKPLHNQPAPDVPYHWIR.K
181	207	656.926	3279.59	3279.58	2.97	0	22	0.007	K.CVEAHQNTICKPLHNQPAPDVPYHWIR.K
181	207	656.926	3279.59	3279.58	3.05	0	21	0.008	K.CVEAHQNTICKPLHNQPAPDVPYHWIR.K
181	207	656.926	3279.59	3279.58	3.16	0	29	0.0012	K.CVEAHQNTICKPLHNQPAPDVPYHWIR.K
181	207	656.926	3279.59	3279.58	3.17	0	25	0.0032	K.CVEAHQNTICKPLHNQPAPDVPYHWIR.K
181	207	656.926	3279.59	3279.58	3.18	0	22	0.0066	K.CVEAHQNTICKPLHNQPAPDVPYHWIR.K
181	207	656.926	3279.59	3279.58	3.28	0	26	0.0028	K.CVEAHQNTICKPLHNQPAPDVPYHWIR.K
181	207	656.926	3279.59	3279.58	3.38	0	30	0.001	K.CVEAHQNTICKPLHNQPAPDVPYHWIR.K
181	207	656.926	3279.59	3279.58	3.58	0	33	0.00048	K.CVEAHQNTICKPLHNQPAPDVPYHWIR.K
181	207	656.926	3279.59	3279.58	3.87	0	31	0.00074	K.CVEAHQNTICKPLHNQPAPDVPYHWIR.K
181	207	656.927	3279.6	3279.58	4.66	0	13	0.047	K.CVEAHQNTICKPLHNQPAPDVPYHWIR.K
181	207	656.927	3279.6	3279.58	4.77	0	23	0.0054	K.CVEAHQNTICKPLHNQPAPDVPYHWIR.K
181	207	656.927	3279.6	3279.58	4.78	0	35	0.00034	K.CVEAHQNTICKPLHNQPAPDVPYHWIR.K
181	207	656.927	3279.6	3279.58	4.96	0	43	4.9e-05	K.CVEAHQNTICKPLHNQPAPDVPYHWIR.K
181	207	656.927	3279.6	3279.58	5.76	0	29	0.0013	K.CVEAHQNTICKPLHNQPAPDVPYHWIR.K
181	207	656.927	3279.6	3279.58	5.79	0	33	0.00053	K.CVEAHQNTICKPLHNQPAPDVPYHWIR.K
181	207	656.928	3279.6	3279.58	6.37	0	21	0.0076	K.CVEAHQNTICKPLHNQPAPDVPYHWIR.K
181	207	656.928	3279.6	3279.58	6.46	0	34	0.00037	K.CVEAHQNTICKPLHNQPAPDVPYHWIR.K
181	207	656.928	3279.61	3279.58	7.11	0	16	0.023	K.CVEAHQNTICKPLHNQPAPDVPYHWIR.K
181	207	656.928	3279.61	3279.58	7.26	0	20	0.009	K.CVEAHQNTICKPLHNQPAPDVPYHWIR.K
181	207	656.928	3279.61	3279.58	7.26	0	28	0.0016	K.CVEAHQNTICKPLHNQPAPDVPYHWIR.K
181	207	656.928	3279.61	3279.58	7.32	0	30	0.00097	K.CVEAHQNTICKPLHNQPAPDVPYHWIR.K
181	207	656.929	3279.61	3279.58	8.72	0	27	0.0019	K.CVEAHQNTICKPLHNQPAPDVPYHWIR.K
181	207	656.93	3279.61	3279.58	9.16	0	29	0.0013	K.CVEAHQNTICKPLHNQPAPDVPYHWIR.K
181	207	656.933	3279.63	3279.58	14	0	13	0.048	K.CVEAHQNTICKPLHNQPAPDVPYHWIR.K
181	207	659.924	3294.59	3294.59	-2.06	0	13	0.049	K.CVEAHQNTICKPLHNQPAPDVPYHWIR.K + 3-Aminotyrosine (Y)
181	207	659.925	3294.59	3294.59	-1.11	0	16	0.024	K.CVEAHQNTICKPLHNQPAPDVPYHWIR.K + 3-Aminotyrosine (Y)
181	208	682.542	3407.67	3407.68	-1.74	1	21	0.0076	K.CVEAHQNTICKPLHNQPAPDVPYHWIRK.Q
181	208	682.542	3407.68	3407.68	-0.44	1	26	0.0027	K.CVEAHQNTICKPLHNQPAPDVPYHWIRK.Q
181	208	682.543	3407.68	3407.68	-0.071	1	38	0.00017	K.CVEAHQNTICKPLHNQPAPDVPYHWIRK.Q
181	208	852.927	3407.68	3407.68	0.49	1	21	0.0083	K.CVEAHQNTICKPLHNQPAPDVPYHWIRK.Q
181	208	682.544	3407.68	3407.68	1.45	1	31	0.00079	K.CVEAHQNTICKPLHNQPAPDVPYHWIRK.Q
181	208	852.928	3407.68	3407.68	1.46	1	13	0.046	K.CVEAHQNTICKPLHNQPAPDVPYHWIRK.Q
181	208	682.546	3407.69	3407.68	5.31	1	30	0.00092	K.CVEAHQNTICKPLHNQPAPDVPYHWIRK.Q
181	208	682.547	3407.7	3407.68	5.76	1	24	0.0039	K.CVEAHQNTICKPLHNQPAPDVPYHWIRK.Q
181	208	682.547	3407.7	3407.68	5.78	1	36	0.00025	K.CVEAHQNTICKPLHNQPAPDVPYHWIRK.Q
181	208	682.548	3407.7	3407.68	7.16	1	39	0.00011	K.CVEAHQNTICKPLHNQPAPDVPYHWIRK.Q
181	208	852.933	3407.7	3407.68	7.71	1	16	0.027	K.CVEAHQNTICKPLHNQPAPDVPYHWIRK.Q
208	220	814.376	1626.74	1626.75	-6.42	2	44	4.1e-05	R.KQYTQSKDDTEER.D
208	220	543.256	1626.75	1626.75	-1.56	2	42	6.4e-05	R.KQYTQSKDDTEER.D
209	220	500.557	1498.65	1498.65	-2.58	1	25	0.0035	K.QYTQSKDDTEER.D
209	220	750.334	1498.65	1498.65	-0.58	1	49	1.2e-05	K.QYTQSKDDTEER.D
209	233	759.093	3032.34	3032.34	0.76	2	17	0.02	K.QYTQSKDDTEERDHICQSETLEAHL.-
209	233	607.477	3032.35	3032.34	2.79	2	14	0.041	K.QYTQSKDDTEERDHICQSETLEAHL.-
209	233	607.477	3032.35	3032.34	2.98	2	26	0.0023	K.QYTQSKDDTEERDHICQSETLEAHL.-
209	233	607.478	3032.35	3032.34	4.16	2	33	0.00055	K.QYTQSKDDTEERDHICQSETLEAHL.-
209	233	607.479	3032.36	3032.34	4.7	2	28	0.0016	K.QYTQSKDDTEERDHICQSETLEAHL.-
209	233	607.479	3032.36	3032.34	5.58	2	34	0.0004	K.QYTQSKDDTEERDHICQSETLEAHL.-
209	233	607.479	3032.36	3032.34	6.13	2	23	0.0045	K.QYTQSKDDTEERDHICQSETLEAHL.-
209	233	607.482	3032.37	3032.34	10.6	2	39	0.00013	K.QYTQSKDDTEERDHICQSETLEAHL.-
209	233	610.475	3047.34	3047.35	-4.37	2	21	0.008	K.QYTQSKDDTEERDHICQSETLEAHL.- + 3-Aminotyrosine (Y)
215	233	575.248	2296.96	2296.99	-9.58	1	14	0.04	K.DDTEERDHICQSETLEAHL.-
215	233	575.25	2296.97	2296.99	-7.77	1	15	0.029	K.DDTEERDHICQSETLEAHL.-
215	233	575.25	2296.97	2296.99	-7.37	1	15	0.031	K.DDTEERDHICQSETLEAHL.-
215	233	575.25	2296.97	2296.99	-6.32	1	21	0.0078	K.DDTEERDHICQSETLEAHL.-
215	233	575.251	2296.97	2296.99	-5.8	1	16	0.024	K.DDTEERDHICQSETLEAHL.-
215	233	575.251	2296.98	2296.99	-4.83	1	19	0.013	K.DDTEERDHICQSETLEAHL.-
215	233	575.251	2296.98	2296.99	-4.8	1	27	0.0021	K.DDTEERDHICQSETLEAHL.-
215	233	575.251	2296.98	2296.99	-4.64	1	19	0.012	K.DDTEERDHICQSETLEAHL.-
215	233	575.251	2296.98	2296.99	-4.48	1	28	0.0016	K.DDTEERDHICQSETLEAHL.-
215	233	1149.5	2296.98	2296.99	-3.61	1	16	0.027	K.DDTEERDHICQSETLEAHL.-
215	233	575.252	2296.98	2296.99	-3.55	1	17	0.021	K.DDTEERDHICQSETLEAHL.-
215	233	575.253	2296.98	2296.99	-1.74	1	23	0.0045	K.DDTEERDHICQSETLEAHL.-
215	233	575.253	2296.98	2296.99	-1.32	1	25	0.003	K.DDTEERDHICQSETLEAHL.-
215	233	575.253	2296.98	2296.99	-1.03	1	29	0.0012	K.DDTEERDHICQSETLEAHL.-
215	233	575.253	2296.98	2296.99	-0.91	1	27	0.0021	K.DDTEERDHICQSETLEAHL.-
215	233	766.669	2296.99	2296.99	-0.38	1	22	0.0059	K.DDTEERDHICQSETLEAHL.-
215	233	766.669	2296.99	2296.99	-0.039	1	19	0.013	K.DDTEERDHICQSETLEAHL.-
215	233	575.254	2296.99	2296.99	0.04	1	18	0.015	K.DDTEERDHICQSETLEAHL.-
215	233	766.67	2296.99	2296.99	0.49	1	22	0.0068	K.DDTEERDHICQSETLEAHL.-
215	233	766.67	2296.99	2296.99	0.77	1	24	0.0037	K.DDTEERDHICQSETLEAHL.-
215	233	575.255	2296.99	2296.99	1.5	1	31	0.00078	K.DDTEERDHICQSETLEAHL.-
215	233	766.671	2296.99	2296.99	1.58	1	22	0.0064	K.DDTEERDHICQSETLEAHL.-
215	233	766.671	2296.99	2296.99	2.18	1	30	0.00099	K.DDTEERDHICQSETLEAHL.-
215	233	766.674	2297	2296.99	6.01	1	34	0.00038	K.DDTEERDHICQSETLEAHL.-
215	233	766.676	2297.01	2296.99	8.8	1	51	7.6e-06	K.DDTEERDHICQSETLEAHL.-
221	233	518.234	1551.68	1551.7	-11.1	0	38	0.00017	R.DHICQSETLEAHL.-
221	233	518.235	1551.68	1551.7	-9.34	0	45	2.9e-05	R.DHICQSETLEAHL.-
221	233	518.236	1551.69	1551.7	-7.16	0	37	0.0002	R.DHICQSETLEAHL.-
221	233	518.238	1551.69	1551.7	-4.91	0	68	1.5e-07	R.DHICQSETLEAHL.-
221	233	776.855	1551.7	1551.7	-1.68	0	62	6.7e-07	R.DHICQSETLEAHL.-
221	233	776.856	1551.7	1551.7	-0.61	0	36	0.00026	R.DHICQSETLEAHL.-
221	233	776.856	1551.7	1551.7	-0.5	0	71	8.9e-08	R.DHICQSETLEAHL.-

## Sheet: His-mStayRose(E138D)
Protein Name	His-mStayRose(E138D)
Accession Number	Not Applicable
Molecular Weight (Da)	26742
Number of Assigned Spectra	114
Number of Unique Assigned Spectra	66
Database Search Score	2380
Percent Sequence Coverage	99
Peptide Sequence	1 MGSSHHHHHH HHHHGSMAST PFKFQLKGTI NGKSFTVEGE GEGNSHEGSH
	51 KGKYVCTSGK LPMSWAALGT SFGYGMKYYT KYPSGLKNWF HEVMPEGFTY
	101 DRHIQYKGDG SIHAKHQHFM KNGTYHNIVE FTGQDFKENS PVLTGDMNVS
	151 LPNDVQHIPR DDGVECPVTL LYPLLSDKSK CVEAHQNTIC KPLHNQPAPD
	201 VPYHWIRKQY TQSKDDTEER DHICQSETLE AHL
Start	End	Observed	Mr(expt)	Mr(calc)	ppm	M	Score	Expect	Peptide
2	23	632.534	2526.11	2526.11	-1.7	0	30	0.001	M.GSSHHHHHHHHHHGSMASTPFK.F
2	23	843.044	2526.11	2526.11	-1	0	56	2.8e-06	M.GSSHHHHHHHHHHGSMASTPFK.F
2	23	506.229	2526.11	2526.11	-0.91	0	25	0.0031	M.GSSHHHHHHHHHHGSMASTPFK.F
2	23	843.044	2526.11	2526.11	-0.75	0	31	0.00087	M.GSSHHHHHHHHHHGSMASTPFK.F
2	23	1264.06	2526.11	2526.11	-0.58	0	60	1.1e-06	M.GSSHHHHHHHHHHGSMASTPFK.F
2	23	636.533	2542.1	2542.11	-1.71	0	19	0.013	M.GSSHHHHHHHHHHGSMASTPFK.F + Oxidation (M)
2	23	848.375	2542.1	2542.11	-1.61	0	14	0.039	M.GSSHHHHHHHHHHGSMASTPFK.F + Oxidation (M)
2	23	1272.06	2542.1	2542.11	-1.27	0	33	0.00053	M.GSSHHHHHHHHHHGSMASTPFK.F + Oxidation (M)
2	23	509.428	2542.11	2542.11	-0.8	0	15	0.031	M.GSSHHHHHHHHHHGSMASTPFK.F + Oxidation (M)
2	23	509.428	2542.11	2542.11	-0.66	0	18	0.016	M.GSSHHHHHHHHHHGSMASTPFK.F + Oxidation (M)
2	23	509.428	2542.11	2542.11	-0.44	0	15	0.03	M.GSSHHHHHHHHHHGSMASTPFK.F + Oxidation (M)
24	33	553.322	1104.63	1104.63	-0.56	1	54	3.6e-06	K.FQLKGTINGK.S
28	51	820.038	2457.09	2457.12	-9.16	1	14	0.037	K.GTINGKSFTVEGEGEGNSHEGSHK.G
28	51	1229.57	2457.12	2457.12	0.064	1	60	9e-07	K.GTINGKSFTVEGEGEGNSHEGSHK.G
34	51	944.407	1886.8	1886.8	-1.96	0	18	0.017	K.SFTVEGEGEGNSHEGSHK.G
34	51	629.941	1886.8	1886.8	-0.57	0	54	4.1e-06	K.SFTVEGEGEGNSHEGSHK.G
34	51	629.941	1886.8	1886.8	-0.57	0	56	2.5e-06	K.SFTVEGEGEGNSHEGSHK.G
34	51	629.941	1886.8	1886.8	-0.52	0	15	0.034	K.SFTVEGEGEGNSHEGSHK.G
34	51	629.942	1886.8	1886.8	-0.28	0	19	0.013	K.SFTVEGEGEGNSHEGSHK.G
34	60	956.757	2867.25	2867.28	-10.3	2	36	0.00028	K.SFTVEGEGEGNSHEGSHKGKYVCTSGK.L
52	60	500.25	998.485	998.486	-1.05	1	33	0.00051	K.GKYVCTSGK.L
54	60	407.689	813.364	813.369	-6.58	0	38	0.00017	K.YVCTSGK.L
61	77	908.936	1815.86	1815.87	-6.34	0	49	1.2e-05	K.LPMSWAALGTSFGYGMK.Y
61	77	916.928	1831.84	1831.86	-12.4	0	16	0.028	K.LPMSWAALGTSFGYGMK.Y + Oxidation (M)
61	77	616.622	1846.84	1846.87	-16.8	0	23	0.0054	K.LPMSWAALGTSFGYGMK.Y + Oxidation (M); 3-Aminotyrosine (Y)
61	77	924.43	1846.85	1846.87	-15.9	0	13	0.047	K.LPMSWAALGTSFGYGMK.Y + Oxidation (M); 3-Aminotyrosine (Y)
61	81	796.38	2386.12	2386.15	-13.1	1	16	0.028	K.LPMSWAALGTSFGYGMKYYTK.Y + 3-Aminotyrosine (Y)
61	87	610.707	3048.5	3048.48	6.75	2	27	0.0022	K.LPMSWAALGTSFGYGMKYYTKYPSGLK.N + 2 Oxidation (M)
78	87	407.216	1218.63	1218.63	-0.66	1	47	1.8e-05	K.YYTKYPSGLK.N
82	102	858.393	2572.16	2572.18	-10.8	1	63	5.3e-07	K.YPSGLKNWFHEVMPEGFTYDR.H
82	102	644.053	2572.18	2572.18	-1.05	1	16	0.028	K.YPSGLKNWFHEVMPEGFTYDR.H
82	102	863.397	2587.17	2587.2	-9.96	1	13	0.048	K.YPSGLKNWFHEVMPEGFTYDR.H + 3-Aminotyrosine (Y)
88	102	643.285	1926.83	1926.84	-0.71	0	30	0.0011	K.NWFHEVMPEGFTYDR.H
88	102	643.286	1926.83	1926.84	-0.52	0	37	0.00019	K.NWFHEVMPEGFTYDR.H
88	102	964.425	1926.83	1926.84	-0.51	0	22	0.0065	K.NWFHEVMPEGFTYDR.H
88	102	964.425	1926.84	1926.84	-0.26	0	30	0.0011	K.NWFHEVMPEGFTYDR.H
88	102	964.425	1926.84	1926.84	-0.2	0	27	0.0022	K.NWFHEVMPEGFTYDR.H
88	102	643.286	1926.84	1926.84	-0.14	0	42	5.8e-05	K.NWFHEVMPEGFTYDR.H
88	102	971.914	1941.81	1941.85	-17.4	0	15	0.035	K.NWFHEVMPEGFTYDR.H + 3-Aminotyrosine (Y)
88	102	972.421	1942.83	1942.83	-1.29	0	36	0.00023	K.NWFHEVMPEGFTYDR.H + Oxidation (M)
88	102	648.617	1942.83	1942.83	-0.85	0	34	0.00041	K.NWFHEVMPEGFTYDR.H + Oxidation (M)
88	102	972.422	1942.83	1942.83	-0.75	0	38	0.00016	K.NWFHEVMPEGFTYDR.H + Oxidation (M)
88	102	972.422	1942.83	1942.83	-0.59	0	24	0.0041	K.NWFHEVMPEGFTYDR.H + Oxidation (M)
88	102	648.617	1942.83	1942.83	-0.52	0	31	0.00083	K.NWFHEVMPEGFTYDR.H + Oxidation (M)
88	102	648.617	1942.83	1942.83	-0.47	0	25	0.0031	K.NWFHEVMPEGFTYDR.H + Oxidation (M)
103	115	485.256	1452.75	1452.75	-0.85	1	50	1.1e-05	R.HIQYKGDGSIHAK.H
103	115	727.38	1452.75	1452.75	-0.8	1	55	3.5e-06	R.HIQYKGDGSIHAK.H
108	121	796.89	1591.77	1591.77	-0.98	1	50	1e-05	K.GDGSIHAKHQHFMK.N
116	121	414.202	826.39	826.391	-1.05	0	15	0.031	K.HQHFMK.N
116	121	414.202	826.39	826.391	-0.86	0	21	0.0085	K.HQHFMK.N
116	121	414.202	826.39	826.391	-0.86	0	26	0.0027	K.HQHFMK.N
116	121	414.202	826.39	826.391	-0.68	0	28	0.0016	K.HQHFMK.N
116	121	414.203	826.391	826.391	-0.23	0	23	0.0046	K.HQHFMK.N
116	121	422.2	842.385	842.386	-0.9	0	19	0.013	K.HQHFMK.N + Oxidation (M)
116	121	422.2	842.385	842.386	-0.68	0	22	0.0061	K.HQHFMK.N + Oxidation (M)
116	121	422.2	842.385	842.386	-0.61	0	16	0.028	K.HQHFMK.N + Oxidation (M)
116	137	893.423	2677.25	2677.25	-1.42	1	26	0.0026	K.HQHFMKNGTYHNIVEFTGQDFK.E
116	137	898.75	2693.23	2693.24	-6.55	1	33	0.00047	K.HQHFMKNGTYHNIVEFTGQDFK.E + Oxidation (M)
122	137	935.437	1868.86	1868.87	-5.15	0	40	9.2e-05	K.NGTYHNIVEFTGQDFK.E
122	137	935.441	1868.87	1868.87	-1.3	0	55	3.4e-06	K.NGTYHNIVEFTGQDFK.E
122	137	935.441	1868.87	1868.87	-1.2	0	65	2.8e-07	K.NGTYHNIVEFTGQDFK.E
122	137	623.963	1868.87	1868.87	-1.04	0	33	0.00056	K.NGTYHNIVEFTGQDFK.E
122	137	623.963	1868.87	1868.87	-0.7	0	51	8.2e-06	K.NGTYHNIVEFTGQDFK.E
122	137	623.963	1868.87	1868.87	-0.55	0	35	0.0003	K.NGTYHNIVEFTGQDFK.E
122	137	623.963	1868.87	1868.87	-0.5	0	50	1.1e-05	K.NGTYHNIVEFTGQDFK.E
122	160	877.422	4382.07	4382.1	-6.76	1	53	4.6e-06	K.NGTYHNIVEFTGQDFKENSPVLTGDMNVSLPNDVQHIPR.D
122	160	1096.53	4382.08	4382.1	-4.49	1	23	0.005	K.NGTYHNIVEFTGQDFKENSPVLTGDMNVSLPNDVQHIPR.D
122	160	877.425	4382.09	4382.1	-3.66	1	34	0.00042	K.NGTYHNIVEFTGQDFKENSPVLTGDMNVSLPNDVQHIPR.D
122	160	1096.53	4382.09	4382.1	-2.87	1	46	2.5e-05	K.NGTYHNIVEFTGQDFKENSPVLTGDMNVSLPNDVQHIPR.D
122	160	877.426	4382.09	4382.1	-2.51	1	57	1.9e-06	K.NGTYHNIVEFTGQDFKENSPVLTGDMNVSLPNDVQHIPR.D
122	160	1467.04	4398.08	4398.1	-3.28	1	26	0.0026	K.NGTYHNIVEFTGQDFKENSPVLTGDMNVSLPNDVQHIPR.D + Oxidation (M)
122	160	1104.28	4413.08	4413.11	-7.04	1	21	0.0079	K.NGTYHNIVEFTGQDFKENSPVLTGDMNVSLPNDVQHIPR.D + Oxidation (M); 3-Aminotyrosine (Y)
122	178	1067.17	6396.97	6397.09	-19.6	2	15	0.034	K.NGTYHNIVEFTGQDFKENSPVLTGDMNVSLPNDVQHIPRDDGVECPVTLLYPLLSDK.S
138	160	844.745	2531.21	2531.24	-12.2	0	69	1.2e-07	K.ENSPVLTGDMNVSLPNDVQHIPR.D
138	160	633.817	2531.24	2531.24	-1.44	0	19	0.014	K.ENSPVLTGDMNVSLPNDVQHIPR.D
138	160	844.754	2531.24	2531.24	-1.2	0	67	2e-07	K.ENSPVLTGDMNVSLPNDVQHIPR.D
138	160	844.754	2531.24	2531.24	-0.94	0	17	0.018	K.ENSPVLTGDMNVSLPNDVQHIPR.D
138	160	844.755	2531.24	2531.24	-0.76	0	20	0.0091	K.ENSPVLTGDMNVSLPNDVQHIPR.D
138	160	850.086	2547.23	2547.24	-1.63	0	24	0.004	K.ENSPVLTGDMNVSLPNDVQHIPR.D + Oxidation (M)
138	160	850.086	2547.23	2547.24	-1.52	0	77	2.1e-08	K.ENSPVLTGDMNVSLPNDVQHIPR.D + Oxidation (M)
138	160	850.086	2547.24	2547.24	-1.38	0	36	0.00023	K.ENSPVLTGDMNVSLPNDVQHIPR.D + Oxidation (M)
138	178	1516.41	4546.22	4546.24	-3.2	1	28	0.0015	K.ENSPVLTGDMNVSLPNDVQHIPRDDGVECPVTLLYPLLSDK.S
138	178	1137.57	4546.23	4546.24	-0.69	1	30	0.00093	K.ENSPVLTGDMNVSLPNDVQHIPRDDGVECPVTLLYPLLSDK.S
161	178	1017.51	2033	2033	-0.63	0	40	8.9e-05	R.DDGVECPVTLLYPLLSDK.S
161	178	1017.51	2033	2033	-0.27	0	69	1.4e-07	R.DDGVECPVTLLYPLLSDK.S
161	180	1125.07	2248.13	2248.13	-1.72	1	61	7.8e-07	R.DDGVECPVTLLYPLLSDKSK.C
179	207	1165.9	3494.69	3494.71	-4.66	1	52	5.8e-06	K.SKCVEAHQNTICKPLHNQPAPDVPYHWIR.K
179	207	583.456	3494.69	3494.71	-4.46	1	17	0.019	K.SKCVEAHQNTICKPLHNQPAPDVPYHWIR.K
179	207	874.681	3494.69	3494.71	-4.44	1	26	0.0025	K.SKCVEAHQNTICKPLHNQPAPDVPYHWIR.K
181	207	820.901	3279.57	3279.58	-2.49	0	25	0.0029	K.CVEAHQNTICKPLHNQPAPDVPYHWIR.K
181	207	656.923	3279.58	3279.58	-1.67	0	13	0.046	K.CVEAHQNTICKPLHNQPAPDVPYHWIR.K
181	207	656.923	3279.58	3279.58	-1.3	0	25	0.0031	K.CVEAHQNTICKPLHNQPAPDVPYHWIR.K
181	207	1094.2	3279.58	3279.58	-1.27	0	38	0.00015	K.CVEAHQNTICKPLHNQPAPDVPYHWIR.K
181	207	656.923	3279.58	3279.58	-1.11	0	24	0.0041	K.CVEAHQNTICKPLHNQPAPDVPYHWIR.K
181	207	820.902	3279.58	3279.58	-1.03	0	32	0.00068	K.CVEAHQNTICKPLHNQPAPDVPYHWIR.K
181	207	656.923	3279.58	3279.58	-1.02	0	54	3.8e-06	K.CVEAHQNTICKPLHNQPAPDVPYHWIR.K
181	207	820.902	3279.58	3279.58	-0.96	0	49	1.2e-05	K.CVEAHQNTICKPLHNQPAPDVPYHWIR.K
181	207	656.923	3279.58	3279.58	-0.93	0	17	0.018	K.CVEAHQNTICKPLHNQPAPDVPYHWIR.K
181	207	1094.2	3279.58	3279.58	-0.88	0	21	0.0072	K.CVEAHQNTICKPLHNQPAPDVPYHWIR.K
181	207	820.902	3279.58	3279.58	-0.85	0	17	0.018	K.CVEAHQNTICKPLHNQPAPDVPYHWIR.K
181	207	547.604	3279.58	3279.58	-0.78	0	17	0.021	K.CVEAHQNTICKPLHNQPAPDVPYHWIR.K
208	214	441.738	881.461	881.461	-0.2	1	43	5.3e-05	R.KQYTQSK.D
209	233	1011.79	3032.34	3032.34	-1.17	2	26	0.0023	K.QYTQSKDDTEERDHICQSETLEAHL.-
215	233	1149.5	2296.98	2296.99	-0.82	1	23	0.0054	K.DDTEERDHICQSETLEAHL.-
215	233	766.669	2296.99	2296.99	-0.69	1	27	0.0019	K.DDTEERDHICQSETLEAHL.-
215	233	766.669	2296.99	2296.99	-0.69	1	73	4.5e-08	K.DDTEERDHICQSETLEAHL.-
215	233	766.669	2296.99	2296.99	-0.65	1	38	0.00015	K.DDTEERDHICQSETLEAHL.-
215	233	575.254	2296.99	2296.99	-0.57	1	32	0.00064	K.DDTEERDHICQSETLEAHL.-
215	233	766.669	2296.99	2296.99	-0.46	1	55	3.5e-06	K.DDTEERDHICQSETLEAHL.-
215	233	766.669	2296.99	2296.99	-0.38	1	42	6.2e-05	K.DDTEERDHICQSETLEAHL.-
215	233	575.254	2296.99	2296.99	-0.25	1	25	0.0032	K.DDTEERDHICQSETLEAHL.-
221	233	776.853	1551.69	1551.7	-4.67	0	19	0.013	R.DHICQSETLEAHL.-
221	233	518.24	1551.7	1551.7	-1.21	0	45	3.1e-05	R.DHICQSETLEAHL.-
221	233	776.857	1551.7	1551.7	-0.027	0	44	4.3e-05	R.DHICQSETLEAHL.-
